# Supplementary material for: Tissue engineered vascular grafts transform into autologous neovessels capable of native function and growth
Source: Commun Med (Lond). 2022 Jan 10;2:3. doi: 10.1038/s43856-021-00063-7 (PMC9053249; doi:10.1038/s43856-021-00063-7)
Supplement: Supplementary file 2 — Supplementary Data 1 [file 43856_2021_63_MOESM2_ESM.xlsx]

## Sheet: Volumes
Week:	1	6	26	52	104
	4.7548	1.88439
	4.0515	1.36455
	2.7049	2.2129
	3.99711	1.26029
	2.15923	1.17636
	3.58463	1.66988
	2.70429	1.15309
	3.59218	1.58969
	3.70962	1.52875
	2.886	1.776	3.441
	3.552	2.109	3.441
	3.33	1.776	1.776
	3.108	0.999	2.997
	3.552	0.888	2.664
	2.997	0.444
	3.441	1.443	1.998	2.331
	3.108	1.554	4.107	3.33	4.884
	4.218	1.11	4.329	3.996	4.329
	2.775	0.555	1.221	2.331
	2.553	1.443	2.22	1.998
	3.552	2.664	5.106	4.884	4.44
	4.329	1.554	2.886	2.664	2.997
	5.106	1.332	3.996	3.108	4.884
	1.776	2.109	5.883	7.77	9.546
	2.886	1.443	3.219	3.33	2.331
	3.885	1.554		4.773
	3.33	1.443	2.109	2.997	1.998
	2.886	1.776	2.775	2.997	1.776
	3.885	1.998	2.331	2.886	4.551
	3.663	2.886	3.219
	2.331	1.221	2.664
	2.775	0.3219	1.443
	4.551	2.664	4.995
	6.771	6.105	6.216
	4.218	2.331	3.996	4.218
	4.995	2.109	5.661	5.883
	4.662	2.331	3.885	4.662
	4.329	2.664	4.107	4.773
	3.885	2.22	4.107
	5.106	1.998	6.438	10.989
	3.774	1.221	1.665	2.109
	3.219	1.998	4.107	4.662
	3.996	1.887	3.33	4.884	7.215
	3.996	2.109		3.441
	3.663	2.331	3.108	3.219	3.774
	3.663	1.665	4.551	3.885
	4.773	2.997	3.774	3.663	4.107
	2.997	1.554	2.442	2.886
	4.218	1.887	3.774	4.218	4.773
AVERAGE	3.67343	1.80224	3.513	4.03168	4.40036
STD	0.884502	0.853641	1.29658	1.8174	1.97167

## Sheet: IHC
		PSR		Trichrome		aSMA	Calponin	CD68	CD45	iNOS	CD163
	Time Point	Collagen Total	Ratio (Thick:Thin)	Blue Area	Red Area	Est. Total Postive Area	Est. Total Postive Area	Cells/Area (mm^2)	Cells/Area (mm^2)	Cells/Area (mm^2)	Cells/Area (mm^2)
	IVC	3.33648e+07	68.6835	1.30844e+07	434984	0.900148	1.56015	19.5442	72.7947	0.688044	81.7957
	IVC	2.74054e+07	17.2422	1.92877e+07	1.50181e+06		1.21228	47.3681	30.5896	0.975376	106.28
	IVC	2.84315e+07	37.8852	3.13449e+07	2.30585e+06	1.46849	1.84897	60.9157	41.8774	0.325748	8.12538
	IVC	5.99196e+07	37.262	2.11707e+07	3.28164e+06	1.00656		56.5011
	IVC	1.75761e+07	118.272	3.0932e+07	1.97373e+06	0		27.6552	6.89205	0	0.431311
	IVC	3.23588e+07	31.2337	1.68864e+07	600617	0.855313	1.49744	97.0302	8.69063	1.08598	0
	IVC	2.29527e+07	33.4421	2.7769e+07	2.0081e+06	0.578987	0.875535	50.9546	8.79628	1.7356	29.7058
	IVC	3.8583e+07	47.8963	4.76345e+07	2.71755e+06	1.51835	0.418505	10.5543	8.31287		7.71302
	IVC	2.19608e+07	1.73434	3.38051e+07	4.12003e+06	0.879673	1.23368	7.44413	35.9922	1.80905	53.2928
	IVC	1.86012e+07	5.78689	1.51029e+07	1.20014e+06	0.793257	1.16059	41.5692	30.7471	0	69.7776
	IVC	1.12691e+07	30.9415	8.35052e+06	2.19029e+06	0		44.6141	28.2285	2.64726	7.14288
	IVC	2.14135e+07	29.7634	1.39857e+07	1.72425e+06	0	0.998926	99.9427	6.30603	5.10658	5.8672
	IVC	1.8298e+07	90.6372	1.87445e+07	3.11508e+06	0	0	18.4062	40.2057	0.39613	30.141
	IVC	2.21466e+07	189.23	2.28691e+07	1.31638e+06	0.502887	0.599382	42.4922	42.2759	0.343038	26.2636
	IVC	1.29985e+07	36.3344	1.05907e+07	1.08962e+06			94.1264	23.3239	1.52695	0
	IVC	4.37952e+07	107.5	1.86265e+07	1.69215e+06	0.572565	0.806728	105.879	38.3151	1.00857	7.9722
	IVC	1.86258e+07	188.269	1.77271e+07	1.22292e+06	0.592784	1.86299		35.6993	0.37142	6.93372
	IVC			3.14946e+07	2.97974e+06	1.95443	2.03392	15.5615	29.921	36.1013	36.0332
	IVC	3.84804e+07	6.43676	3.77698e+07	3.08039e+06	1.28254	1.46613	51.0893	13.5647	366.908	38.3021
	IVC	3.3132e+07	2.90506	4.23096e+07	6.07951e+06	3.71228	1.86071	68.8913	123.166	32.6434	101.916
	IVC	4.26177e+07	2.31794	5.44663e+07	3.72701e+06	3.14174	3.49309	65.6058
	IVC	2.44151e+07	2.08378	2.61113e+07	2.28065e+06	2.28245	2.99904	37.4074	82.7999	12.0661	108.469
	IVC	2.77164e+07	11.38	2.88225e+07	4.12118e+06	2.36228	2.85299	51.4251	59.6288	224.513	54.0812
	IVC			3.71029e+07	3.81293e+06	1.3438	2.56774	32.3917	1.52586	82.7752	55.4337
	IVC	5.24365e+07	2.02157	4.07882e+07	2.97514e+06	2.4635	3.50771		8.63908	2.25999	55.4851
	1 wk	211006	1.16893	2.38192e+06	1.03073e+07	0.221408	0.0532153	27.765	369.608	10.4778	216.043
	6 wks	3.98072e+07	1.25254	3.62531e+07	6.13633e+07	4.8108	4.28012	377.906	297.344	329.171	436.163
	6 wks	4.83815e+07	6.44418	28683000	91707000	8.46995	4.80089	281.685	634.858	226.039	741.375
	6 wks			3.94422e+07	4.40609e+07	4.40099	0.900307	328.55	443.297	220.247	293.298
	6 wks	6.01581e+07	2.34237	2.92109e+07	1.09917e+08	8.0479	2.84705	312.896	452.254	325.717	262.434
	6 wks	8.82164e+07	1.66526	3.911e+07	1.00904e+08	5.53994	0.201077	125.423	417.921	301.272	423.276
	6 wks	5.24803e+07	1.50663	3.14662e+07	1.00706e+08	8.09842	0.90509	193.365	337.888	658.257	387.992
	6 wks	4.97344e+07	2.52484			3.37864	1.32843	497.474	409.399	389.878	436.63
	6 wks	6.56001e+07	0.786268	3.79551e+07	1.09628e+08	7.72715	6.90818	409.778	435.304	619.459	398.869
	6 wks	3.90371e+07	1.41599	2.14863e+07	7.23407e+07	2.9479	1.76199	222.563	504.884	319.85	584.158
	6 wks	4.74121e+07	4.49191	2.6658e+07	6.68277e+07	1.05814	2.74344	266.037	528.369	579.871	477.01
	6 wks	7.76122e+07	1.85132	4.09435e+07	9.7396e+07	5.31868	1.86651	245.733	348.95	631.089	262.052
	6 wks	4.07988e+07	1.1884	3.67367e+07	7.10193e+07	2.93692	3.13304		255.985	288.53	212.52
	6 months	3.38229e+07	7.77339	2.12835e+07	1.82745e+07	1.15674	1.70868	285.583	175.478	165.358	31.0348
	6 months	2.18899e+07	12.3361	1.37915e+07	8.41379e+06	0.910274	1.55175	171.807	254.633	58.3111	15.5186
	6 months	5.70196e+07	6.19089	3.66516e+07	1.19089e+07	1.1191	2.78477	187.435	167.537	120.659	59.6633
	6 months	6.96355e+07	0.380446	3.27818e+07	6.472e+07	1.90657	4.40577	163.032	487.805	35.8479	59.6257
	6 months	3.65454e+07	6.64298	1.13749e+07	1.67022e+07	1.30384	2.38143	292.272	308.493	170.352	74.2245
	6 months	8.12149e+07	6.58396	2.36085e+07	1.69898e+07	1.35239	1.69983	198.142	112.369	107.924	86.5762
	6 months	4.52843e+07	28.3177	3.50278e+07	1.47948e+07	1.74356	3.5932	270.131	175.474	121.309	38.7339
	6 months	5.15099e+07	20.1868	3.86192e+07	2.00862e+07	2.45824	4.42714	211.334	388.068	55.4382	108.636
	6 months	1.48173e+07	1.04468	1.5881e+07	1.32988e+07	1.27548	1.82639	259.163	297.461	150.26	343.635
	6 months	3.45016e+07	3.54992	2.34046e+07	1.14843e+07	1.22195	1.63279	184.379	202.639	154.399	249.056
	1 yr	1.65902e+07	27.699	1.17996e+07	3.91504e+06	0.979605	1.05618	73.1449	59.7624	21.9346	3.32381
	1 yr	2.1807e+07	22.7776	1.49675e+07	4.63948e+06	0.343554	1.30961	63.9332	68.3613	0.641618	12.8238
	1 yr	2.2929e+07	36.9039	1.24367e+07	2.84854e+06	0.596391	0.862842	121.419	170.743	28.135	85.2382
	1 yr	1.17791e+07	17.1804	8.53107e+06	1.39481e+06	0.376297	0.767152	150.527	174.462	57.9221	72.0641
	1 yr	4.19668e+07	31.052	2.10388e+07	4.37037e+06	0.698747	0.965238	67.2388	165.532	13.884	67.272
	1 yr	4.04613e+07	28.1914	1.5932e+07	1.59056e+06	0.430358	0.365612	114.912	38.497	2.84417	45.2581
	1 yr	3.23918e+07	8.55287	2.07564e+07	5.91208e+06	0.844475	1.26186	96.5613	214.449	30.7466	125.026
	1 yr	2.91008e+07	29.8822	1.65861e+07	5.66515e+06	0.875855	1.39034	74.3297		24.5443	46.2571
	1 yr	2.3104e+07	27.3402	1.47583e+07	3.61521e+06	0.940656	0.592425	77.9453	129.84	26.0665	68.8393
	1 yr	1.41718e+07	10.3849	1.30332e+07	7.19539e+06	0.77396	1.61173	131.359	220.01	38.9965	86.8935
	1 yr	1.48667e+07	24.0726	1.21852e+07	3.85055e+06	0.620459	1.24636	83.8972	172.845	55.5363	60.8605
	1 yr	4.82917e+07	18.217	3.07709e+07	7.77215e+06		1.36787	66.9932	217.251	74.9743	107.642

## Sheet: Degradation Mech
Accelerated Degradation Time (Days)	Elastic Modulus (kPa)
0	148.685	107.324	120.684
1	106.844	119.641	122.15
3	69.3465	63.8533	43.4686
5	30.0724		99.6235
7	0	0	0

## Sheet: Sheep Growth
1w	6w	26w	52w	104w	156w
4.7548	1.88439	3.441	2.331	4.884	2.44
4.0515	1.36454	3.441	3.33	4.329	5.22
2.7049	2.2129	1.776	3.996		10.1
3.99711	1.26029	2.997	2.331		4.88
2.15923	1.17636	2.664	1.998	4.44	4.77
3.58463	1.66988		4.884	2.997	6.77
2.70429	1.15309	1.998	2.664	4.884	2.78
3.59218	1.58969	4.107	3.108	9.546	2.89
3.70962	1.52875	4.329	7.77	2.331
2.886	1.776	1.221	3.33
3.552	2.109	2.22	4.773	1.998
3.33	1.776	5.106	2.997	1.776
3.108	0.999	2.886	2.997	4.551
3.552	0.888	3.996	2.886
2.997	0.444	5.883
3.441	1.443	3.219
3.108	1.554
4.218	1.11	2.109
2.775	0.555	2.775
2.553	1.443	2.331	4.218
3.552	2.664	3.219	5.883
4.329	1.554	2.664	4.662
5.106	1.332	1.443	4.773
1.776	2.109	4.995
2.886	1.443	6.216	10.989
3.885	1.554	3.996	2.109
3.33	1.443	5.661	4.662	7.215
2.886	1.776	3.885	4.884
3.885	1.998	4.107	3.441	3.774
3.663	2.886	4.107	3.219
2.331	1.221	6.438	3.885	4.107
2.775	0.3219	1.665	3.663
4.551	2.664	4.107	2.886	4.773
6.771	6.105	3.33	4.218
4.218	2.331
4.995	2.109	3.108
4.662	2.331	4.551
4.329	2.664	3.774
3.885	2.22	2.442
5.106	1.998	3.774
3.774	1.221
3.219	1.998
3.996	1.887
3.996	2.109
3.663	2.331
3.663	1.665
4.773	2.997
2.997	1.554
4.218	1.887

## Sheet: TEVG Mech Test
PGA0C			PGA0D				PGA 1 B			PGA 1 C			PGA 1D				PGA3B			PGA3C			PGA3D					PGA5B			PGA5C		PGA5D
Pressure (mmHg)	Stretch (mm/mm)		Pressure (mmHg)	Stretch (mm/mm)			Pressure (mmHg)	Normalized Diameter		Pressure (mmHg)	Stretch (mm/mm)		Pressure (mmHg)	Stretch (mm/mm)			Pressure (mmHg)	Stretch (mm/mm)		Pressure (mmHg)	Stretch (mm/mm)		Pressure (mmHg)	Stretch (mm/mm)				Pressure (mmHg)	Stretch (mm/mm)		NA		2.08142	1
2.13768	1		2.03454	1			1.94079	1		1.99704	1		1.99704	1			1.91266	1		2.3627	1		2.01579	1				2.24081	1				2.54084	1.00177
2.4752	1.00177		2.59709	1.00176			2.01579	1.00176		2.10955	1.00175		2.1658	1.00175			2.02517	1.00176		2.57834	1.00176		1.89391	1.00176				2.50333	1.00176				3.34715	1.00353
2.65334	1.0035		3.15026	1.00355			2.45645	1.00353		1.60326	1.00352		2.14705	1.00352			1.98766	1.00352		2.76585	1.00352		2.07205	1.00352				2.92524	1.00352				4.07846	1.00529
3.18776	1.00529		3.65655	1.00528			2.96274	1.00529		2.10955	1.00529		2.26894	1.00528			2.28769	1.00528		3.0565	1.00528		2.00642	1.00527				3.58155	1.00529				4.96916	1.00706
3.69406	1.00705		4.07846	1.00704			3.47841	1.00704		2.70022	1.00704		3.09401	1.00704			2.58771	1.00705		3.84407	1.00704		2.10955	1.00704				3.95658	1.00704				6.06613	1.00881
3.83469	1.00879		5.16605	1.00883			4.12534	1.00881		2.95337	1.0088		3.13151	1.0088			2.57834	1.00881		4.48162	1.0088		1.88453	1.0088				4.34098	1.0088				7.34123	1.01057
4.61288	1.01057		5.77548	1.01057			5.01604	1.01056		3.19714	1.01057		3.58155	1.01057			2.85024	1.01057		4.93166	1.01057		2.15643	1.01056				5.24106	1.01057				8.65384	1.01234
5.35357	1.01234		6.62867	1.01232			5.61609	1.01233		4.03158	1.01232		4.1816	1.01232			3.20652	1.01233		5.55983	1.01233		2.46583	1.01233				6.0755	1.01232				9.76956	1.0141
5.98174	1.01408		8.03504	1.01411			6.46928	1.01409		5.20356	1.01409		4.85665	1.01408			3.74093	1.01409		6.58179	1.01409		2.28769	1.01408				6.81619	1.01409				11.2228	1.01586
7.02246	1.01585		9.06637	1.01587			7.37873	1.01585		6.05675	1.01585		5.31606	1.01585			4.10659	1.01585		7.3131	1.01585		2.1658	1.01584				7.63188	1.01585				12.8448	1.01762
8.28819	1.01762		10.5196	1.01763			8.11942	1.01761		6.87244	1.0176		6.37553	1.0176			4.566	1.01762		8.1663	1.01761		2.79398	1.01761				8.58821	1.01761				14.3074	1.01938
9.06637	1.01936		12.3104	1.01939			9.057	1.01938		7.8569	1.01937		7.22872	1.01937			5.17543	1.01938		9.16013	1.01937		3.21589	1.01937				9.66642	1.01937				15.9763	1.02114
10.2852	1.02113		13.773	1.02115			10.3134	1.02114		8.85073	1.02114		8.26943	1.02113			5.8036	1.02114		10.3696	1.02114		3.30027	1.02113				10.3415	1.02113				17.5139	1.0229
11.7197	1.02291		15.4607	1.02291			11.6916	1.0229		9.97582	1.02289		9.39453	1.02289			6.37553	1.0229		11.4009	1.0229		3.47841	1.0229				11.0353	1.02289				18.9016	1.02466
12.8729	1.02464		17.0827	1.02467			13.0417	1.02466		11.1572	1.02465		11.2697	1.02465			6.6568	1.02466		12.4604	1.02465		4.08784	1.02465				12.076	1.02465				20.4767	1.02642
14.3918	1.02641		18.8078	1.02644			14.6262	1.02642		12.5073	1.02642		12.5542	1.02641			7.25685	1.02643		13.398	1.02642		4.74414	1.02641				12.9948	1.02642				22.0049	1.02819
16.0513	1.02819		20.4767	1.0282			16.3701	1.02818		13.773	1.02817		14.2231	1.02817			8.15692	1.02819		14.4668	1.02818		4.61288	1.02818				13.6886	1.02817				23.4113	1.02995
17.0077	1.02993		22.1643	1.02995			18.0015	1.02995		15.2356	1.02994		15.9951	1.02993			8.65384	1.02995		15.3013	1.02994		4.57538	1.02994				14.4668	1.02994				24.8177	1.03171
18.5172	1.03169		23.8426	1.03173			19.8016	1.03171		17.1014	1.0317		18.1515	1.0317			9.26327	1.03171		16.7826	1.0317		4.93166	1.0317				15.2263	1.0317				26.2522	1.03347
20.3267	1.03348		25.4271	1.03347			21.3861	1.03347		18.714	1.03346		19.5672	1.03346			10.2102	1.03347		17.6827	1.03346		5.25043	1.03346				15.9951	1.03346				27.6679	1.03524
21.6393	1.03521		26.946	1.03524			23.2425	1.03523		20.5329	1.03522		21.2924	1.03522			11.4572	1.03523		18.7515	1.03522		5.25043	1.03522				16.5764	1.03522				28.9899	1.03699
22.98	1.03699		28.7743	1.03701			24.8458	1.037		22.5487	1.03699		23.4207	1.03699			12.2073	1.03698		19.7641	1.03698		5.70985	1.03698				17.1952	1.03699				30.3119	1.03876
24.6114	1.03876		30.4713	1.03876			26.5709	1.03876		24.4239	1.03875		25.4459	1.03875			12.7979	1.03875		21.0955	1.03875		6.6193	1.03875				17.6733	1.03874				31.7276	1.04052
26.0365	1.04051		32.1308	1.04051			27.9492	1.04052		26.4022	1.04051		26.646	1.04051			13.7636	1.04051		21.7987	1.0405		7.28498	1.04051				18.3859	1.0405				33.0871	1.04228
27.4991	1.04228		33.7903	1.0423			29.7212	1.04227		28.4086	1.04227		28.6992	1.04228			15.1044	1.04227		22.8206	1.04227		7.83815	1.04226				18.9484	1.04227				34.3528	1.04404
28.9618	1.04405		35.2717	1.04403			31.2588	1.04403		30.5557	1.04403		30.4056	1.04403			16.1826	1.04404		23.7676	1.04403		8.66322	1.04403				19.4641	1.04403				35.5904	1.0458
30.4525	1.04581		36.8374	1.0458			32.8808	1.04581		32.4402	1.0458		32.5996	1.04579			17.2702	1.0458		24.9771	1.04579		9.59142	1.04579				19.9704	1.04579				36.9312	1.04756
31.6526	1.04756		38.5813	1.04758			34.231	1.04757		34.1559	1.04756		33.9216	1.04756			18.3578	1.04756		25.7365	1.04756		10.5102	1.04755				20.8048	1.04756				38.3469	1.04932
33.1715	1.04933		39.4626	1.04932			35.9655	1.04933		35.9655	1.04932		35.7592	1.04931			19.6891	1.04932		26.7022	1.04932		11.4853	1.04931				21.3111	1.04932				39.4064	1.05109
34.3622	1.05109		41.3003	1.05111			37.5687	1.05109		38.0094	1.05108		37.7562	1.05108			20.7955	1.05108		27.7054	1.05108		12.4323	1.05107				21.5924	1.05108				40.4471	1.05285
35.7967	1.05285		43.5599	1.05284			39.1439	1.05285		39.547	1.05285		39.5939	1.05284			21.7612	1.05283		28.9243	1.05284		13.3324	1.05283				22.2862	1.05284				41.8347	1.05461
37.1843	1.05462		45.51	1.05459			40.6252	1.05461		41.3378	1.0546		41.094	1.0546			23.28	1.05479		29.4774	1.05461		14.2981	1.0546				23.0644	1.0546				43.0161	1.05638
39.0032	1.05638		47.6758	1.05638			41.9378	1.05637		43.2129	1.05637		43.3161	1.05651			23.7488	1.05627		30.4244	1.05637		15.2263	1.05636				23.4301	1.05636				43.9255	1.05813
40.6346	1.05814		49.5041	1.05815			43.1098	1.05813		44.9662	1.05813		43.1661	1.05806			25.7271	1.05814		31.3526	1.05813		16.117	1.05811				23.6457	1.05813				44.9943	1.0599
42.6035	1.0599		51.398	1.0599			44.7037	1.05989		46.3726	1.05989		46.382	1.05988			27.171	1.06004		32.4964	1.0599		16.9702	1.05988				24.3208	1.05988				46.4476	1.06165
44.3099	1.06166		53.2825	1.06167			46.1194	1.06165		47.9665	1.06165		47.057	1.06162			26.7116	1.06159		33.0027	1.06165		17.6546	1.06164				24.8083	1.06164				47.7039	1.06341
45.8194	1.06342		54.9139	1.06343			47.3102	1.06342		49.4385	1.06341		49.0072	1.0634			29.4306	1.06342		34.0809	1.06342		18.6765	1.0634				25.0521	1.06341				48.7728	1.06518
47.3477	1.06518		56.6391	1.06519			48.6696	1.06517		51.0417	1.06517		50.4979	1.06516			29.6462	1.06514		34.9998	1.06518		19.7266	1.06517				25.2677	1.06517				49.7854	1.06694
49.0634	1.06694		58.2423	1.06695			50.1885	1.06693		52.5325	1.06693		52.1293	1.06692			30.9494	1.06696		35.8436	1.06693		20.4298	1.06693				25.4365	1.06693				51.0323	1.0687
50.7229	1.0687		59.8643	1.06872			51.3324	1.0687		54.3889	1.06869		53.7701	1.06868			31.6339	1.06867		36.6499	1.0687		21.1517	1.06869				25.9428	1.06869				52.1293	1.07046
52.3637	1.07046		61.5895	1.07047			52.5137	1.07045		55.814	1.07045		55.3546	1.07045			33.2465	1.07048		37.3625	1.07046		22.3237	1.07045				26.0459	1.07046				53.1325	1.07223
54.1451	1.07223		63.3146	1.07223			53.8357	1.07222		57.2954	1.07221		56.6109	1.0722			34.0059	1.0722		37.8406	1.07221		23.1863	1.07222				26.1115	1.07221				54.0045	1.07398
55.664	1.07398		64.8616	1.074			55.1952	1.07398		58.7205	1.07397		58.2798	1.07397			35.0842	1.074		38.8063	1.07397		23.627	1.07398				26.1678	1.07398				54.9608	1.07575
57.3704	1.07575		66.418	1.07576			56.3297	1.07574		60.4269	1.07574		59.6862	1.07573			35.9655	1.07574		39.4251	1.07574		24.4333	1.07574				26.5616	1.07574				56.0015	1.07751
59.0393	1.07751		68.115	1.07752			57.6141	1.0775		61.8614	1.07749		61.1957	1.07749			37.3156	1.07751		40.1283	1.0775		25.5396	1.0775				26.6084	1.0775				56.7609	1.07927
60.4269	1.07925		69.7745	1.07929			59.0674	1.07927		63.1927	1.07926		62.6302	1.07925			38.0469	1.07927		40.6627	1.07926		26.1959	1.07926				26.5991	1.07926				57.5485	1.08103
62.0114	1.08104		71.209	1.08104			60.2862	1.08103		64.6835	1.08102		64.2428	1.08102			38.9188	1.08103		41.4597	1.08102		26.6647	1.08102				26.6741	1.08102				58.4486	1.0828
63.3521	1.08279		72.8029	1.08281			61.5332	1.08279		66.3149	1.08278		65.8086	1.08278			39.9783	1.08279		42.2191	1.08278		27.5742	1.08279				26.7866	1.08278				59.1986	1.08455
64.8616	1.08453		74.528	1.08457			62.7146	1.08455		67.5337	1.08454		67.1493	1.08454			40.7284	1.08454		42.8098	1.08455		28.4086	1.08454				26.7303	1.08454				59.9862	1.08631
66.5493	1.08632		76.075	1.08633			63.8021	1.08631		69.0807	1.08631		68.2463	1.08631			41.3753	1.08631		43.3067	1.08631		29.4212	1.0863				26.4772	1.08631				60.6988	1.08809
67.7212	1.08807		77.472	1.08809			65.171	1.08808		70.7308	1.08807		69.7089	1.08806			42.5941	1.08807		44.0755	1.08807		29.74	1.08807				26.2522	1.08807				61.5801	1.08984
68.9213	1.08981		78.9815	1.08985			66.5024	1.08984		72.1466	1.08983		71.0309	1.08983			43.438	1.08983		44.7506	1.08983		30.1337	1.08982				26.1678	1.08983				62.377	1.0916
70.6558	1.0916		80.8098	1.09161			67.4775	1.0916		73.2623	1.09159		72.4091	1.09159			44.1318	1.09159		45.4256	1.09159		30.9776	1.09159				25.5677	1.09159				63.1365	1.09336
71.9309	1.09337		82.3756	1.09337			68.6025	1.09336		74.4155	1.09335		73.5248	1.09335			44.7224	1.09335		45.8757	1.09335		31.8495	1.09335				24.8927	1.09335				64.0178	1.09512
73.0748	1.0951		83.735	1.09514			70.0652	1.09512		76.0938	1.09512		75.2875	1.09524			46.0069	1.09511		46.7007	1.09512		32.1027	1.0951				24.3114	1.09512				64.7491	1.09688
74.8281	1.09688		85.4039	1.0969			71.134	1.09688		77.1439	1.09688		75.2031	1.09684			46.7382	1.09688		47.3664	1.09688		32.6464	1.09687									65.321	1.09865
76.3938	1.09865		87.1572	1.09865			72.0247	1.09864		78.2783	1.09864		77.9502	1.09862			47.1133	1.09864		48.0227	1.09864		33.3778	1.09863									66.268	1.10041
77.4345	1.10038		88.7698	1.10042			73.1029	1.10041		79.6472	1.1004		78.0346	1.10035			47.8727	1.1004		48.2477	1.1004		33.9684	1.10039									67.1305	1.10217
79.1315	1.10216		90.2606	1.10218			74.153	1.10217		81.0723	1.10216		80.0972	1.10217			49.0728	1.10216		49.2603	1.10217		34.306	1.10216									67.7775	1.10393
80.7348	1.10393		91.7326	1.10394			75.3812	1.10393		81.9068	1.10392		81.2223	1.10392			49.7104	1.10393		49.626	1.10393		34.8216	1.10392									68.4244	1.10569
81.8599	1.10566		93.1952	1.1057			76.3938	1.10569		83.135	1.10568		82.61	1.10568			50.0666	1.10568		50.2729	1.10569		35.3185	1.10568									69.4932	1.10745
83.8944	1.10746		94.7797	1.10747			77.2939	1.10745		84.7945	1.10744		83.7725	1.10744			51.0605	1.10745		50.6386	1.10745		35.9748	1.10744									70.3371	1.10922
85.057	1.10921		95.8954	1.10923			78.4284	1.10921		85.8821	1.1092		85.1039	1.1092			52.2981	1.10921		51.2761	1.10921		36.4718	1.10921									70.9371	1.11098
86.2665	1.11095		97.3768	1.11099			79.6472	1.11097		86.8759	1.11097		86.3134	1.11096			52.5512	1.11097		51.923	1.11097		37.0343	1.11096									71.4247	1.11274
88.0385	1.11274		98.8488	1.11276			80.6785	1.11273		88.3386	1.11273		87.5697	1.11273			52.645	1.11274		52.3262	1.11273		37.5687	1.11272									72.2591	1.1145
89.5199	1.11449		100.18	1.11451			81.6349	1.11449		89.9231	1.11449		88.8261	1.11448			53.6669	1.1145		52.6544	1.11449		38.3844	1.11449									72.9717	1.11626
90.7575	1.11623		101.296	1.11628			82.8819	1.11626		90.5044	1.11625		90.2418	1.11625			54.7639	1.11626		53.095	1.11625		38.722	1.11625									73.3654	1.11802
92.2951	1.11803		102.683	1.11804			83.9976	1.11801		91.6013	1.11801		91.2263	1.11801			54.7076	1.11802		53.5732	1.11802		39.0501	1.11801									73.8999	1.11979
93.7671	1.11978		103.921	1.11979			85.0383	1.11978		93.3171	1.11977		92.6983	1.11976			55.2983	1.11978		54.3232	1.11978		39.7252	1.11978									74.6499	1.12155
95.136	1.12153		105.121	1.12156			86.0509	1.12155		94.4984	1.12153		93.9359	1.12153			56.114	1.12154		54.5295	1.12153		40.3252	1.12154									75.2406	1.12331
96.5611	1.12329		106.218	1.12332			87.2228	1.1233		94.8828	1.1233		95.2016	1.1233			56.7328	1.1233		54.9889	1.1233		40.6252	1.1233									75.7938	1.12507
98.0519	1.12508		107.324	1.12507			88.5167	1.12506		96.2892	1.12505		96.2517	1.12505			57.0328	1.12507		55.6077	1.12506		41.019	1.12506									76.3376	1.12683
99.2613	1.12682		108.553	1.12684			89.3324	1.12683		97.9487	1.12682		97.6581	1.12682			57.586	1.12682		56.1421	1.12682		41.7128	1.12681									76.9376	1.12859
100.611	1.12858		109.809	1.12861			90.2418	1.12858		98.8019	1.12859		98.6988	1.12858			58.0454	1.12858		56.4984	1.12858		42.0128	1.12858									77.4814	1.13035
102.187	1.13037		110.831	1.13036			91.3857	1.13035		99.3457	1.13034		99.8239	1.13034			58.7205	1.13035		56.8078	1.13035		42.3504	1.13034									78.0252	1.13212
103.284	1.1321		112.059	1.13213			92.3233	1.13211		101.099	1.1321		100.752	1.1321			59.283	1.13211		57.2672	1.1321		42.7067	1.1321									78.4846	1.13388
104.606	1.13386		113.278	1.13389			93.7109	1.13387		102.402	1.13386		102.196	1.13386			59.8925	1.13387		57.9329	1.13387		43.0723	1.13386									78.9534	1.13564
106.115	1.13565		114.338	1.13565			94.6766	1.13563		103.152	1.13562		103.79	1.13562			60.305	1.13563		58.0079	1.13563		43.4755	1.13563									79.5159	1.1374
107.212	1.13738		115.435	1.13741			94.9672	1.1374		103.734	1.13739		104.502	1.13739			60.905	1.13739		58.3642	1.13739		43.8599	1.13739									79.891	1.13916
108.478	1.13914		116.944	1.13917			96.2236	1.13916		105.346	1.13915		105.046	1.13915			61.4957	1.13915		59.0111	1.13916		44.188	1.13915									80.2285	1.14092
109.893	1.14093		117.807	1.14093			97.6299	1.14091		107.109	1.14091		106.743	1.14091			62.0208	1.14092		59.5549	1.14092		44.3943	1.14091									80.7536	1.14269
111.206	1.14234		119.11	1.14269			98.455	1.14268		107.428	1.14267		108.225	1.14266			62.2833	1.14268		59.6768	1.14267		44.9943	1.14267									81.1755	1.14444
112.528	1.14457		120.422	1.14446			99.0363	1.14444		107.203	1.14444		109.05	1.14443			62.9396	1.14444		60.0612	1.14444		45.1912	1.14443									81.5692	1.14621
113.831	1.14614		121.369	1.14622			99.8051	1.1462		109.031	1.1462		109.762	1.14619			63.5396	1.1462		60.4175	1.1462		45.6131	1.14619									82.038	1.14797
114.863	1.14796		122.344	1.14798			101.24	1.14797		110.512	1.14795		111.506	1.14795			64.0365	1.14797		61.1113	1.14796		45.8194	1.14796									82.7506	1.14972
116.372	1.14973		123.432	1.14975			102.299	1.14973		110.915	1.14972		112.631	1.14972			64.1491	1.14972		61.7864	1.14972		46.3538	1.14971									83.3038	1.15149
117.413	1.1515		124.642	1.1515			102.777	1.15149		111.525	1.15165		113.362	1.15148			64.9647	1.15149		61.6926	1.15149		46.6257	1.15148									83.8757	1.15326
118.782	1.15325		125.138	1.15326			103.64	1.15325		112.509	1.15315		114.3	1.15324			65.5085	1.15325		61.8426	1.15325		46.9539	1.15324									84.307	1.15501
120.46	1.15501		126.132	1.15503			104.859	1.15501		114.309	1.15502		115.875	1.15501			65.7992	1.15501		62.7896	1.15501		47.132	1.155									84.9726	1.15678
121.623	1.15678		127.548	1.15679			105.834	1.15677		114.45	1.15674		116.766	1.15677			65.9961	1.15677		63.2209	1.15677		47.5914	1.15676									85.5071	1.15854
123.076	1.15854		128.176	1.15855			106.284	1.15853		115.06	1.15854		117.628	1.15852			66.4742	1.15853		63.2209	1.15852		47.9665	1.15853									85.9477	1.1603
124.632	1.1603		129.076	1.16032			107.212	1.1603		116.653	1.16029		118.744	1.16028			67.3462	1.16029		63.3521	1.16029		48.2102	1.16028									86.1727	1.16206
125.954	1.16206		130.183	1.16208			108.3	1.16206		117.628	1.16205		120.169	1.16205			67.9837	1.16206		63.924	1.16205		48.4446	1.16205									86.7915	1.16383
127.192	1.16382		131.195	1.16384			109.2	1.16382		117.966	1.16381		120.957	1.16381			67.4493	1.16382		64.4772	1.16381		48.754	1.16381									87.1666	1.16558
128.457	1.16558		132.095	1.1656			109.8	1.16558		118.819	1.16558		122.101	1.16557			67.7306	1.16558		64.7304	1.16557		49.3072	1.16557									87.4104	1.16735
129.798	1.16735		132.883	1.16736			110.794	1.16734		120.244	1.16733		123.376	1.16733			68.8744	1.16734		64.721	1.16734		49.9823	1.16733									87.7291	1.16911
131.045	1.16911		133.83	1.16912			111.975	1.1691		120.91	1.16909		124.482	1.16909			69.4464	1.1691		65.2648	1.16909		49.8229	1.1691									88.2354	1.17087
132.105	1.17087		134.842	1.17089			112.622	1.17086		121.491	1.17086		125.542	1.17085			69.1838	1.17086		65.7429	1.17086		49.926	1.17085									88.5354	1.17263
133.567	1.17264		135.424	1.17264			113.287	1.17262		122.645	1.17262		126.714	1.17261			69.2964	1.17262		65.9867	1.17262		50.6198	1.17262									88.8636	1.17439
134.739	1.1744		136.408	1.1744			114.338	1.17438		123.695	1.17438		127.726	1.17437			70.1683	1.17439		65.968	1.17438		51.248	1.17437									89.2105	1.17615
135.602	1.17614		137.393	1.17617			115.172	1.17614		124.313	1.17614		128.786	1.17613			70.8809	1.17614		66.5211	1.17614		51.2292	1.17613									89.7262	1.17791
136.971	1.17791		138.049	1.17793			115.978	1.1779		125.082	1.1779		129.695	1.1779			70.6558	1.17791		66.868	1.17791		51.248	1.1779									90.0074	1.17968
138.396	1.17968		138.874	1.17969			116.925	1.17967		125.964	1.17966		130.895	1.17966			71.0121	1.17967		67.1962	1.17967		51.3792	1.17966									90.3075	1.18144
138.958	1.18141		139.802	1.18145			117.825	1.18143		126.826	1.18142		131.767	1.18141			71.7059	1.18143		67.1774	1.18143		52.0824	1.18142									90.72	1.1832
140.496	1.1832		140.721	1.18321			118.566	1.18319		127.286	1.18318		133.023	1.18318			72.0997	1.18319		67.8431	1.18319		52.4012	1.18318									91.1607	1.18496
141.443	1.18496		141.405	1.18497			119.504	1.18495		128.186	1.18494		134.167	1.18494			72.1278	1.18496		68.2838	1.18495		52.2324	1.18495									91.4607	1.18672
143.018	1.1867		142.352	1.18674			120.122	1.18672		129.076	1.1867		134.955	1.1867			72.5966	1.18671		68.3963	1.18671		52.4668	1.18671									91.7513	1.18849
139.043	1.18848		143.609	1.1885			120.657	1.18847		129.939	1.18847		135.349	1.18847			72.9998	1.18848		68.64	1.18847		53.0575	1.18847									92.1264	1.19025
148.419	1.19025		144.303	1.19025			121.482	1.19024		130.595	1.19022		136.418	1.19022			73.4029	1.19024		69.0995	1.19023		53.2732	1.19023									92.567	1.19201
148.259	1.19198		145.043	1.19202			122.626	1.192		131.261	1.19199		137.786	1.19199			73.628	1.192		69.4745	1.19199		53.1606	1.19199									92.7639	1.19377
148.812	1.19376		146.29	1.19378			123.151	1.19376		131.795	1.19376		138.78	1.19375			74.1155	1.19376		69.9058	1.19376		53.2732	1.19375									93.1952	1.19553
149.665	1.19554		147.218	1.19551			123.657	1.19552		132.498	1.19551		139.183	1.19551			74.4624	1.19552		70.0652	1.19551		53.8638	1.19552									93.7859	1.19729
150.8	1.19727		147.893	1.19732			124.717	1.19729		133.361	1.19728		140.29	1.19727			74.9031	1.19728		70.3464	1.19728		53.9951	1.19728									94.1703	1.19906
151.644	1.19905		148.615	1.19905			125.739	1.19904		134.533	1.19904		141.687	1.19904			75.1093	1.19904		70.8902	1.19904		54.0607	1.19904									94.4422	1.20082
152.253	1.20082		149.825	1.2008			126.151	1.20081		134.758	1.2008		142.446	1.2008			75.6062	1.20081		71.1715	1.2008		54.342	1.2008									94.9203	1.20258
153.95	1.20258		150.847	1.2026			126.714	1.20258		135.377	1.20256		143.009	1.20256			75.7938	1.20256		70.9934	1.20256		54.867	1.20256									95.3798	1.20434
154.86	1.20434		151.072	1.20434			127.632	1.20433		136.511	1.20433		144.321	1.20433			76.2063	1.20433		71.3028	1.20433		54.9983	1.20432									95.6423	1.2061
154.869	1.20611		152.009	1.20608			128.758	1.2061		137.449	1.20608		145.353	1.20609			76.5251	1.20609		71.7528	1.20608		55.1577	1.20608									95.9423	1.20787
156.904	1.20786		153.463	1.20788			129.151	1.20786		137.683	1.20785		146.15	1.20785			76.8439	1.20784		72.0716	1.20785		55.4952	1.20784									96.3642	1.20962
157.522	1.20962		153.641	1.20962			129.883	1.20961		138.471	1.20962		146.965	1.20961			76.9751	1.20961		72.0435	1.20961		55.9359	1.2096									96.6267	1.21139
158.685	1.2114		154.025	1.21137			130.886	1.21137		139.418	1.21137		148.24	1.21137			77.5752	1.21137		72.3904	1.21137		56.1609	1.21137									96.8705	1.21315
159.604	1.21312		155.394	1.21316			131.702	1.21314		140.243	1.21314		149.159	1.21312			77.7439	1.21313		72.9154	1.21313		56.3203	1.21312									97.1049	1.21491
160.663	1.2149		156.06	1.21491			132.208	1.2149		140.412	1.21489		149.825	1.21489			77.6877	1.2149		73.2529	1.2149		56.3765	1.21488									97.6018	1.21667
162.435	1.21668		156.482	1.21666			133.07	1.21666		141.368	1.21665		150.866	1.21665			77.7533	1.21666		73.2998	1.21666		57.0516	1.21665									97.78	1.21843
162.642	1.21842		157.457	1.21843			133.849	1.21843		142.418	1.21841		151.869	1.21841			78.4565	1.21842		73.5248	1.21842		57.2579	1.21841									98.0144	1.22019
163.673	1.22018		158.666	1.22021			134.486	1.22019		142.999	1.22018		152.563	1.22018			78.8784	1.22018		73.9467	1.22019		57.1453	1.22017									98.2675	1.22195
165.239	1.22196		159.154	1.22196			134.992	1.22195		143.496	1.22194		153.36	1.22194			78.7846	1.22194		74.1905	1.22194		57.0235	1.22193									98.68	1.22372
165.989	1.2237		159.698	1.22372			135.958	1.22371		144.556	1.2237		154.288	1.2237			79.1597	1.22371		74.1624	1.2237		57.6329	1.22369									98.755	1.22548
166.542	1.22546		160.813	1.22549			136.746	1.22547		145.325	1.22547		155.188	1.22547			80.0035	1.22547		74.4155	1.22546		57.811	1.22546									99.1582	1.22724
168.126	1.22725		161.695	1.22725			137.402	1.22723		145.896	1.22723		155.938	1.22723			80.1066	1.22723		74.9031	1.22723		58.0267	1.22722									99.4207	1.229
168.905	1.22898		162.379	1.22902			138.19	1.229		146.506	1.22899		157.072	1.22899			80.116	1.22899		74.9406	1.22899		57.9517	1.22898									99.5895	1.23075
169.702	1.23074		163.148	1.23077			138.893	1.23076		147.556	1.23076		157.954	1.23076			80.4066	1.23075		75.1281	1.23075		58.5423	1.23074									99.7864	1.23252
170.93	1.23254		164.245	1.23254			139.24	1.23252		148.137	1.23251		158.291	1.23251			81.1942	1.23252		75.4281	1.23252		58.833	1.2325									100.293	1.23429
171.999	1.23427		165.098	1.23428			140.018	1.23429		148.944	1.23427		158.769	1.23427			81.0254	1.23428		75.6438	1.23427		58.9174	1.23427									100.499	1.23604
172.974	1.23601		165.867	1.23607			140.871	1.23605		149.562	1.23604		160.307	1.23604			81.2411	1.23603		75.9063	1.23604		58.9267	1.23603									100.79	1.23781
173.864	1.23781		166.495	1.2378			141.649	1.23781		149.975	1.2378		161.479	1.2378			81.7661	1.23779		76.1407	1.2378		59.3955	1.23779									101.127	1.23957
174.83	1.23955		167.442	1.23957			142.184	1.23957		150.153	1.23956		161.77	1.23956			82.2537	1.23956		76.6282	1.23956		59.5455	1.23955									101.568	1.24133
176.058	1.24131		168.52	1.24135			142.952	1.24133		151.222	1.24132		162.529	1.24133			82.113	1.24132		76.9751	1.24132		59.6299	1.24131									101.943	1.24309
176.94	1.2431		169.017	1.24309			143.618	1.24309		152.206	1.24309		163.935	1.24309			82.4131	1.24308		77.2189	1.24309		59.7612	1.24307									102.383	1.24486
177.718	1.24484		169.758	1.24485			144.321	1.24485		152.694	1.24485		164.845	1.24484			82.9756	1.24485		77.4533	1.24484		60.2394	1.24484									102.571	1.24662
178.927	1.24659		170.864	1.24664			144.809	1.24662		153.135	1.24661		165.126	1.24661			83.1725	1.24661		77.6689	1.24661		60.2206	1.2466									102.909	1.24838
180.277	1.24839		171.511	1.24837			145.578	1.24837		154.11	1.24837		166.017	1.24837			83.06	1.24837		77.8846	1.24837		60.3987	1.24836									103.284	1.25015
180.915	1.25013		172.167	1.25013			146.178	1.25014		154.888	1.25013		167.067	1.25012			83.6038	1.25014		78.0252	1.25013		60.5394	1.25012									103.659	1.2519
181.749	1.25188		173.18	1.25192			146.9	1.2519		155.525	1.25189		167.536	1.25189			83.9507	1.25189		78.2971	1.2519		60.9238	1.25188									103.771	1.25367
183.175	1.25367		173.911	1.25366			147.434	1.25365		155.994	1.25366		168.455	1.25365			84.4101	1.25366		78.5502	1.25366		60.8582	1.25365									104.109	1.25543
184.225	1.25542		174.464	1.25541			148.259	1.25542		156.96	1.25541		169.589	1.25541			84.3538	1.25542		78.7003	1.25541		61.1769	1.25541									104.324	1.25719
184.881	1.25716		175.496	1.2572			149	1.25718		157.597	1.25718		170.442	1.25717			84.7476	1.25718		78.9159	1.25718		61.3176	1.25716									104.418	1.25895
186.062	1.25895		176.311	1.25894			149.609	1.25894		158.207	1.25894		171.07	1.25894			84.7945	1.25894		79.0284	1.25894		61.8707	1.25893									104.624	1.26071
187.122	1.26071		177.015	1.2607			150.256	1.26071		158.844	1.26069		172.542	1.26069			85.0289	1.2607		79.169	1.2607		61.8989	1.2607									105.018	1.26247
188.003	1.26245		177.812	1.26249			151.081	1.26247		159.801	1.26246		173.283	1.26246			85.0758	1.26246		79.3847	1.26246		62.1145	1.26246									105.215	1.26423
188.997	1.26424		178.646	1.26423			151.625	1.26423		160.438	1.26422		173.377	1.26422			85.5258	1.26423		79.6097	1.26423		62.2083	1.26422									105.449	1.26599
189.916	1.26599		179.396	1.26598			152.234	1.26599		161.132	1.26598		174.408	1.26598			85.7415	1.266		79.8441	1.26598		62.4614	1.26598									105.721	1.26775
190.863	1.26773		180.165	1.26777			153.05	1.26776		161.723	1.26775		176.171	1.26774			85.9946	1.26775		79.9754	1.26774		62.5552	1.26774									106.078	1.26952
191.828	1.26952		180.765	1.26952			153.65	1.26951		162.51	1.26951		176.405	1.26951			86.0321	1.26951		80.2004	1.26951		62.6771	1.2695									106.378	1.27128
192.644	1.27127		181.703	1.27126			154.1	1.27126		163.007	1.27127		176.265	1.27127			86.5572	1.27128		80.416	1.27126		62.8927	1.27127									106.518	1.27304
193.619	1.27301		182.734	1.27305			155.132	1.27304		163.729	1.27303		177.737	1.27301			86.5759	1.27303		80.7067	1.27303		63.174	1.27302									106.687	1.2748
194.688	1.2748		183.306	1.2748			155.347	1.27477		164.592	1.2748		179.321	1.2748			86.8384	1.2748		81.0161	1.2748		63.1552	1.27479									107.024	1.27656
195.682	1.27656		184.112	1.27654			156.257	1.27655		165.014	1.27656		178.918	1.27653			87.0353	1.27656		81.1942	1.27655		63.3521	1.27655									107.184	1.27832
196.357	1.2783		185.312	1.27834			156.707	1.27833		165.651	1.27832		179.49	1.2783			87.3822	1.27832		81.3348	1.27831		63.3802	1.27831									107.428	1.28008
197.782	1.28008		186.09	1.28009			157.185	1.28006		166.561	1.28008		181.44	1.28008			87.4385	1.28008		81.7661	1.28008		63.7365	1.28007									107.625	1.28185
198.513	1.28185		186.709	1.28183			158.019	1.28184		166.992	1.28184		182.171	1.28181			87.7479	1.28185		81.9161	1.28184		63.774	1.28184									107.878	1.28361
199.31	1.28358		187.572	1.28362			158.807	1.28362		167.686	1.2836		181.965	1.28359			88.0385	1.2836		82.1412	1.2836		64.0084	1.28359									108.159	1.28537
200.435	1.28536		188.622	1.28538			159.116	1.28535		168.633	1.28537		182.931	1.28537			88.4323	1.28537		82.3381	1.28537		63.9428	1.28536									108.581	1.28714
201.729	1.28713		189.334	1.28711			159.969	1.28712		169.673	1.28713		184.862	1.28709			88.648	1.28713		82.6943	1.28712		64.3366	1.28712									108.74	1.2889
202.273	1.28887		190.131	1.2889			160.682	1.2889		169.992	1.28889		185.331	1.28889			88.8823	1.28889		82.7131	1.28885		64.4116	1.28888									109.068	1.29065
203.361	1.29065		190.947	1.29066			161.16	1.29063		170.62	1.29064		184.797	1.29062			89.0324	1.29065		83.1256	1.29066		64.6272	1.29064									109.097	1.29242
204.645	1.29242		191.819	1.2924			161.695	1.2924		171.52	1.29238		186.531	1.29238			89.4074	1.29241		82.9944	1.29239		64.8804	1.29241									109.509	1.29418
205.358	1.29416		192.607	1.29419			162.548	1.29418		172.486	1.29418		188.425	1.29417			89.698	1.29417		82.8912	1.29414		65.1148	1.29416									109.65	1.29594
206.511	1.29593		193.385	1.29595			162.867	1.29591		172.467	1.29592		187.619	1.2959			89.8856	1.29594		83.5288	1.29594		65.1616	1.29592									109.828	1.2977
207.589	1.29771		193.966	1.29768			163.739	1.2977		173.283	1.29766		188.303	1.29766			90.0637	1.29771		83.8382	1.29768		65.4523	1.29769									109.987	1.29946
208.536	1.29944		195.054	1.29947			164.17	1.29944		174.38	1.29946		190.825	1.29945			90.345	1.29946		83.8194	1.29943		65.6117	1.29945									110.334	1.30122
209.652	1.30121		195.879	1.30123			164.789	1.30119		174.736	1.30122		191.247	1.30121			90.5137	1.30122		84.1101	1.30122		65.9398	1.30121									110.484	1.30299
210.683	1.30299		196.441	1.30296			165.632	1.30299		175.149	1.30297		190.591	1.30297			90.645	1.30298		84.2507	1.30297		65.9211	1.30298									110.709	1.30475
211.433	1.30472		197.557	1.30476			166.251	1.30472		176.283	1.30474		192.11	1.30474			90.6262	1.30475		84.3726	1.30472		66.2211	1.30474									110.719	1.30651
212.502	1.30649		198.345	1.30649			166.833	1.30648		177.071	1.3065		193.975	1.3065			90.72	1.3065		84.757	1.30651		66.343	1.3065									111.169	1.30827
213.693	1.30828		199.235	1.30826			167.536	1.30827		177.465	1.30826		193.432	1.30826			91.1044	1.30827		85.0102	1.30825		66.6149	1.30826									111.394	1.31003
214.302	1.3101		200.182	1.31004			167.958	1.31003		178.215	1.31002		193.469	1.31002			91.6857	1.31003		85.0852	1.31002		66.5868	1.31002									111.45	1.31179
214.949	1.31181		200.951	1.31181			168.773	1.31178		179.434	1.31179		195.382	1.31178			91.5357	1.31179		85.2914	1.31178		66.5868	1.31178									111.665	1.31355
216.262	1.31353		201.748	1.31355			169.261	1.31355		179.771	1.31355		196.46	1.31354			91.6951	1.31355		85.282	1.31355		66.6993	1.31355									112.078	1.31531
216.927	1.31529		202.545	1.31532			169.795	1.31532		180.221	1.31531		195.785	1.31529			91.9764	1.31532		85.6383	1.3153		67.1024	1.3153									112.247	1.31707
218.165	1.31708		203.351	1.31708			170.47	1.31707		181.027	1.31707		196.638	1.31707			92.4358	1.31707		85.7415	1.31707		67.1774	1.31707									112.453	1.31884
218.952	1.31881		204.064	1.31882			171.324	1.31883		182.218	1.31883		198.56	1.3188			92.4451	1.31884		85.854	1.31883		67.3837	1.31883									112.687	1.3206
219.965	1.32057		205.198	1.32062			171.783	1.3206		182.509	1.32059		199.029	1.32057			92.6889	1.3206		86.0321	1.3206		67.5337	1.32059									112.8	1.32233
221.118	1.32236		205.883	1.32235			172.214	1.32236		182.912	1.32236		199.048	1.32243			92.9139	1.32236		86.2853	1.32236		67.5618	1.32231									113.278	1.32413
221.896	1.32411		206.942	1.32414			172.88	1.32411		183.868	1.3241		199.723	1.32412			93.1389	1.32412		86.3509	1.32412		67.9837	1.32412									113.194	1.32585
222.75	1.32586		207.692	1.32589			173.808	1.32589		184.825	1.32586		201.982	1.32585			93.1108	1.32588		86.4915	1.32588		67.9181	1.32586									113.447	1.32765
223.865	1.32765		208.545	1.32766			174.136	1.32764		185.284	1.32765		201.86	1.32761			93.3921	1.32764		86.8384	1.32764		68.0963	1.32764									113.878	1.32941
224.803	1.32939		209.399	1.32941			174.821	1.32941		185.772	1.32939		202.564	1.3294			93.7484	1.3294		87.1103	1.3294		68.2744	1.32939									114.15	1.33117
225.6	1.33114		210.299	1.33117			175.346	1.33117		186.465	1.33114		203.576	1.33112			93.964	1.33117		87.0728	1.33116		68.3119	1.33116									114.309	1.33293
226.922	1.33294		211.152	1.33294			176.18	1.33293		187.525	1.33293		205.039	1.33293			93.9546	1.33293		87.5416	1.33293		68.4994	1.33291									114.422	1.33469
227.709	1.33469		212.052	1.33469			176.658	1.33469		188.003	1.33467		205.011	1.33466			94.2453	1.33469		87.7948	1.33469		68.5369	1.33468									114.75	1.33645
228.853	1.33645		212.868	1.33644			177.287	1.33645		188.594	1.33644		205.536	1.33642			94.4516	1.33645		87.9823	1.33645		68.7901	1.33645									114.966	1.33821
229.8	1.3382		213.993	1.33824			177.868	1.33821		189.419	1.33821		206.933	1.33821			94.7047	1.33821		87.701	1.33821		68.7619	1.33821									115.153	1.33998
230.85	1.33998		214.733	1.33997			178.468	1.33997		190.403	1.33997		207.823	1.33997			94.8922	1.33997		88.1135	1.33997		69.0807	1.33997									115.275	1.34174
231.76	1.34172		215.474	1.34174			179.077	1.34173		190.863	1.34172		207.936	1.34172			95.0797	1.34174		88.4792	1.34173		68.9682	1.34173									115.481	1.3435
232.725	1.34347		216.534	1.34351			179.771	1.3435		191.538	1.34349		208.911	1.34348			95.2204	1.34349		88.798	1.34349		69.2401	1.34348									115.566	1.34526
233.794	1.34527		217.143	1.34524			180.156	1.34525		192.213	1.34525		210.392	1.34525			95.6517	1.34526		88.6386	1.34526		69.587	1.34525									115.791	1.34702
234.685	1.34702		217.968	1.34704			180.999	1.34702		193.113	1.34701		210.889	1.347			95.8954	1.34703		88.5823	1.34701		69.737	1.34701									115.969	1.34878
235.576	1.34876		218.756	1.34878			181.59	1.34878		193.582	1.34877		211.199	1.34877			95.8954	1.34878		88.9761	1.34878		69.6901	1.34877									116.1	1.35055
236.766	1.35055		219.534	1.35056			182.162	1.35054		194.35	1.35054		212.568	1.35053			96.0923	1.35054		89.398	1.35054		70.0558	1.35053									116.372	1.35231
237.545	1.3523		220.265	1.35231			182.649	1.3523		195.129	1.35229		213.543	1.35229			96.3548	1.35231		89.0417	1.3523		70.3464	1.3523									116.663	1.35407
238.342	1.35405		221.062	1.35408			183.437	1.35406		195.963	1.35406		213.805	1.35405			96.5986	1.35406		89.2761	1.35406		70.4496	1.35406									116.785	1.35583
239.41	1.35583		221.887	1.35583			184.131	1.35582		196.451	1.35581		214.433	1.35582			96.7486	1.35583		89.8199	1.35582		70.4214	1.35582									117.113	1.35759
240.414	1.35759		222.712	1.3576			184.797	1.35758		197.163	1.35757		215.849	1.35757			96.7955	1.35759		89.9512	1.35758		70.6371	1.35758									117.272	1.35935
241.22	1.35933		223.64	1.35936			185.378	1.35935		197.998	1.35934		216.421	1.35934			97.0205	1.35935		89.6605	1.35934		70.8434	1.35934									117.488	1.36111
242.392	1.36111		224.531	1.36112			186.184	1.36111		198.57	1.36111		216.74	1.3611			97.1612	1.36111		90.1668	1.36111		71.1715	1.3611									117.563	1.36288
243.339	1.36287		225.478	1.36288			186.925	1.36287		199.216	1.36286		217.546	1.36286			97.4518	1.36287		90.4762	1.36286		71.0684	1.36287									117.919	1.36463
244.192	1.3646		226.453	1.36465			187.403	1.36463		199.957	1.36462		218.615	1.36462			97.4049	1.36463		90.6637	1.36462		71.0402	1.36462									117.957	1.3664
245.364	1.3664		227.475	1.36641			187.684	1.36639		200.782	1.36639		219.431	1.36638			97.6112	1.36639		90.4575	1.36639		71.1153	1.36639									118.191	1.36816
246.086	1.36814		228.328	1.36817			188.584	1.36816		201.317	1.36815		219.956	1.36814			97.9206	1.36815		90.9731	1.36815		71.4247	1.36815									118.304	1.36992
246.883	1.36989		229.247	1.36993			189.363	1.36992		201.964	1.36991		220.406	1.36991			98.08	1.36991		91.1607	1.36991		71.1903	1.36991									118.491	1.37168
248.196	1.37169		230.025	1.37169			189.756	1.37168		202.901	1.37167		221.456	1.37167			98.0987	1.37167		91.245	1.37167		71.359	1.37167									118.754	1.37344
248.88	1.37343		230.832	1.37345			189.934	1.37344		203.632	1.37343		222.618	1.37343			98.4456	1.37344		91.1888	1.37343		71.6309	1.37343									119.072	1.37521
249.977	1.37521		231.657	1.37521			190.816	1.3752		204.261	1.37519		223.106	1.37519			98.7175	1.37519		91.6388	1.37519		71.7153	1.37519									119.335	1.37697
250.943	1.37696		232.594	1.37698			191.585	1.37696		204.561	1.37696		223.34	1.37695			98.9144	1.37696		91.9482	1.37696		71.7059	1.37695									119.579	1.37873
252.021	1.37873		233.307	1.3787			192.1	1.37873		205.639	1.37872		224.494	1.37871			99.0738	1.37873		92.0701	1.37872		71.8653	1.37872									119.738	1.38049
252.837	1.38048		234.169	1.3805			192.522	1.38049		206.52	1.38048		225.834	1.38047			99.3926	1.38048		91.8545	1.38048		72.1278	1.38047									120.019	1.38225
254.046	1.38225		234.844	1.38226			193.357	1.38225		207.064	1.38224		226.097	1.38224			99.6364	1.38224		91.9013	1.38225		72.381	1.38223									120.338	1.38402
255.162	1.38401		235.501	1.384			193.929	1.38401		207.327	1.384		226.575	1.38399			99.7957	1.38401		92.2107	1.384		72.3622	1.384									120.451	1.38578
255.959	1.38577		236.298	1.38578			194.641	1.38578		208.536	1.38576		228.084	1.38576			99.7489	1.38577		93.1577	1.3859		72.5591	1.38576									120.488	1.38753
256.952	1.3872		237.029	1.38754			195.11	1.38753		209.38	1.38753		228.825	1.38752			100.011	1.38753		91.4888	1.38748		72.7935	1.38752									120.788	1.3893
258.124	1.3893		237.854	1.38927			196.01	1.3893		209.474	1.38928		229.069	1.38928			100.396	1.38929		93.0171	1.38929		73.056	1.38928									121.041	1.39106
258.856	1.39105		238.782	1.39107			196.516	1.39106		210.177	1.39105		230.128	1.39104			100.443	1.39105		92.4358	1.39103		73.1685	1.39104									120.901	1.39279
259.887	1.3928		239.56	1.39282			197.144	1.39281		211.424	1.39281		231.497	1.3928			100.349	1.39281		93.3546	1.39282		73.3186	1.3928									121.219	1.39459
261.172	1.39459		240.517	1.39458			197.754	1.39457		211.836	1.39457		231.788	1.39456			100.48	1.39458		93.1389	1.39457		73.4779	1.39457									121.426	1.39634
261.969	1.39632		241.398	1.39635			198.466	1.39634		212.146	1.39633		232.444	1.39632			100.79	1.39633		93.289	1.39633		73.6748	1.39633									121.482	1.39809
262.775	1.39809		242.139	1.39811			198.963	1.3981		213.158	1.39809		233.672	1.39808			101.052	1.39809		93.6265	1.3981		73.6373	1.39809									121.557	1.39987
263.816	1.39988		242.87	1.39987			199.638	1.39986		214.368	1.39985		234.544	1.39984			100.996	1.39986		94.0859	1.39986		73.6561	1.39986									121.735	1.40162
264.425	1.40161		243.751	1.40163			200.238	1.40162		214.593	1.40161		234.788	1.40161			101.146	1.40162		93.7109	1.40162		73.6655	1.40161									121.904	1.40339
265.203	1.40336		244.52	1.4034			200.792	1.40338		215.155	1.40337		235.838	1.40337			101.455	1.40338		93.7859	1.40338		74.0217	1.40337									121.979	1.40515
266.31	1.40515		245.12	1.40515			201.448	1.40514		216.355	1.40513		236.87	1.40513			101.793	1.40514		94.1515	1.40514		74.1999	1.40514									122.344	1.40692
266.975	1.40689		245.852	1.40692			202.151	1.40691		217.134	1.4069		237.46	1.40689			101.887	1.40691		94.3859	1.4069		74.1999	1.4069									122.504	1.40867
268.035	1.40865		246.733	1.40868			202.648	1.40867		217.48	1.40866		238.154	1.40866			101.821	1.40866		94.1984	1.40866		74.0686	1.40866									122.729	1.41044
269.197	1.41044		247.53	1.41044			202.995	1.41043		218.118	1.41042		239.251	1.41042			102.205	1.41043		94.4328	1.41042		74.4062	1.41043									122.785	1.4122
270.125	1.41218		248.617	1.4122			203.539	1.41219		219.168	1.41218		239.964	1.41218			102.458	1.41219		94.5547	1.41218		74.7062	1.41218									123.038	1.41395
271.082	1.41394		249.546	1.41397			204.579	1.41395		220.021	1.41395		240.611	1.41394			102.355	1.41395		94.761	1.41394		74.8562	1.41394									123.113	1.41572
272.019	1.41572		250.343	1.41572			204.823	1.41571		220.321	1.4157		241.276	1.4157			102.468	1.41571		94.7141	1.41571		74.7249	1.41571									123.254	1.41748
273.041	1.41745		251.458	1.41749			205.058	1.41748		220.828	1.41747		242.495	1.41746			102.852	1.41747		94.9672	1.41747		75.0343	1.41747									123.516	1.41924
273.876	1.41923		252.358	1.41926			205.789	1.41924		221.803	1.41923		243.311	1.41923			102.937	1.41923		95.3516	1.41923		75.1656	1.41923									123.76	1.421
274.888	1.421		253.24	1.42101			206.792	1.421		222.618	1.42099		243.845	1.42099			102.927	1.42099		95.6517	1.421		75.2218	1.42099									123.835	1.42277
275.788	1.42276		254.29	1.42278			207.12	1.42277		222.956	1.42275		244.483	1.42275			103.209	1.42275		95.511	1.42275		75.175	1.42275									123.966	1.42452
276.848	1.42452		255.049	1.42454			207.552	1.42453		223.584	1.42451		245.758	1.42451			103.434	1.42451		95.7829	1.42452		75.4	1.42451									124.257	1.42629
277.739	1.42629		256.099	1.4263			208.358	1.42629		224.419	1.42628		246.386	1.42628			103.574	1.42628		95.9236	1.42628		75.5969	1.42627									124.426	1.42806
278.892	1.42805		256.84	1.42806			209.277	1.42805		225.281	1.42804		246.892	1.42804			103.602	1.42804		96.1486	1.42804		75.5969	1.42803									124.463	1.42981
279.604	1.42981		257.824	1.42983			209.445	1.42981		225.825	1.4298		247.952	1.4298			103.827	1.4298		96.2423	1.4298		75.5031	1.42979									124.66	1.43157
280.645	1.43157		258.584	1.43156			209.98	1.43156		226.753	1.43156		248.955	1.43156			104.315	1.43156		96.3923	1.43157		75.8406	1.43156									124.782	1.43334
281.517	1.43334		259.39	1.43332			210.946	1.43333		227.513	1.43332		249.396	1.43331			104.343	1.43333		96.3923	1.43332		76.0375	1.43332									125.026	1.43507
282.333	1.43508		260.225	1.43511			211.564	1.43509		228.375	1.43509		250.389	1.43508			104.446	1.43509		96.4767	1.43509		76.0375	1.43507									125.035	1.43685
283.289	1.43686		261.059	1.43685			211.864	1.43685		228.975	1.43685		251.477	1.43684			104.465	1.43685		96.6267	1.43685		76.1969	1.43684									125.438	1.43862
284.273	1.43861		261.781	1.4386			212.849	1.43861		229.735	1.4386		252.283	1.4386			104.756	1.43861		96.7955	1.43861		76.5532	1.4386									125.485	1.44036
284.883	1.44036		262.831	1.44039			213.543	1.44037		230.578	1.44037		252.977	1.44036			104.971	1.44037		96.7861	1.44037		76.6095	1.44036									125.654	1.44213
285.914	1.44215		263.412	1.44213			213.861	1.44213		231.188	1.44213		254.149	1.44212			105.027	1.44213		97.0111	1.44214		76.8626	1.44213									125.935	1.44391
286.758	1.4439		264.594	1.44391			214.499	1.44389		231.835	1.44388		254.815	1.44388			104.999	1.4439		97.0299	1.4439		76.8157	1.44389									125.879	1.44564
287.527	1.44564		265.578	1.44566			215.399	1.44566		232.847	1.44565		255.424	1.44565			105.074	1.44566		97.283	1.44565		76.8251	1.44565									126.254	1.44743
288.408	1.44743		266.319	1.44741			215.999	1.44741		233.494	1.44741		256.296	1.44741			105.346	1.44742		97.2174	1.44742		77.1439	1.44741									126.329	1.44918
289.102	1.44918		267.313	1.4492			216.562	1.44917		234.038	1.44917		257.253	1.44916			105.468	1.44919		97.5362	1.44917		77.5564	1.44918									126.31	1.45094
289.833	1.45092		268.372	1.45095			217.218	1.45094		234.835	1.45093		257.759	1.45093			105.365	1.45094		97.5737	1.45094		77.2751	1.45094									126.404	1.45271
290.977	1.45271		269.057	1.45272			218.024	1.4527		235.669	1.45269		258.584	1.45269			105.618	1.4527		97.7987	1.4527		77.2658	1.4527									126.77	1.45447
291.568	1.45446		269.938	1.45447			218.568	1.45446		236.213	1.45445		259.643	1.45445			105.974	1.45447		97.8175	1.45446		77.547	1.45446									126.714	1.45623
292.365	1.4562		271.072	1.45624			218.999	1.45623		237.001	1.45621		260.44	1.45621			105.918	1.45623		98.1831	1.45622		77.6877	1.45622									126.723	1.45799
293.424	1.45799		272.244	1.458			219.74	1.45798		237.798	1.45798		260.843	1.45798			105.956	1.45799		98.2206	1.45799		77.6033	1.45799									126.835	1.45976
294.184	1.45975		273.023	1.45976			220.621	1.45975		238.595	1.45974		261.837	1.45974			106.349	1.45975		98.3613	1.45974		77.5939	1.45975									127.192	1.46151
294.774	1.46149		273.876	1.46153			220.837	1.46152		239.045	1.4615		262.728	1.4615			106.49	1.46151		98.5113	1.4615		77.8471	1.46151									127.126	1.46327
295.993	1.46327		275.066	1.46329			221.203	1.46327		239.814	1.46327		263.441	1.46326			106.584	1.46327		98.9051	1.46326		78.044	1.46327									127.361	1.46504
296.865	1.46504		275.929	1.46505			221.971	1.46503		240.723	1.46502		263.881	1.46502			106.678	1.46503		98.9051	1.46503		77.8658	1.46503									127.679	1.4668
297.531	1.46679		276.613	1.46681			222.768	1.4668		241.37	1.46679		264.978	1.46679			107.174	1.46679		98.9144	1.46679		78.0346	1.46678									127.895	1.46856
298.487	1.46856		277.692	1.46857			223.115	1.46856		241.792	1.46856		265.831	1.46855			107.24	1.46855		99.2613	1.46855		78.2971	1.46855									128.045	1.47033
299.687	1.47032		278.461	1.47031			223.94	1.47032		242.673	1.47031		266.647	1.47031			107.306	1.47032		99.4957	1.47031		78.344	1.47031									128.167	1.47209
300.456	1.47207		279.436	1.47209			224.85	1.47209		243.639	1.47208		267.388	1.47208			107.371	1.47207		99.2801	1.47207		78.269	1.47207									128.354	1.47385
301.6	1.47385		280.233	1.47385			225.337	1.47384		244.051	1.47384		268.541	1.47384			107.737	1.47383		99.4957	1.47384		78.6159	1.47383									128.579	1.47561
302.575	1.47561		281.151	1.47559			225.759	1.47561		244.923	1.4756		269.179	1.4756			107.84	1.4756		99.7114	1.4756		78.7565	1.4756									128.701	1.47738
303.597	1.47735		282.108	1.47738			226.622	1.47737		245.852	1.47736		269.9	1.47736			107.831	1.47736		99.6739	1.47736		78.8596	1.47735									128.617	1.4791
304.553	1.47913		282.961	1.47914			227.316	1.47912		246.517	1.47913		270.838	1.47912			107.868	1.47912		99.5707	1.47912		78.9628	1.47911									128.945	1.4809
305.528	1.48089		283.552	1.48088			227.766	1.48089		247.024	1.48088		271.813	1.48087			108.243	1.48089		99.9739	1.48089		79.1409	1.48088									129.151	1.48264
306.382	1.48264		284.574	1.48266			228.553	1.48265		247.914	1.48265		272.319	1.48263			108.159	1.48273		100.058	1.48265		79.2628	1.48264									129.076	1.48439
307.582	1.4844		285.192	1.48443			229.388	1.48441		248.664	1.48441		273.36	1.4844			108.665	1.48443		100.218	1.48441		79.3472	1.4844									129.339	1.48618
308.425	1.48618		285.942	1.48616			229.894	1.48617		249.105	1.48616		274.279	1.48616			107.643	1.48619		100.274	1.48618		79.5628	1.48617									129.573	1.48793
309.335	1.48791		286.936	1.48794			230.532	1.48794		249.968	1.48792		275.16	1.48792			109.05	1.4879		100.574	1.48793		79.6753	1.48792									129.498	1.48967
310.348	1.48968		288.099	1.48971			231.272	1.48969		250.999	1.48969		275.779	1.48968			108.14	1.48966		100.799	1.4897		79.6285	1.48968									129.854	1.49146
311.369	1.49147		288.689	1.49144			231.891	1.49145		251.571	1.49144		276.745	1.49144			108.834	1.49146		100.855	1.49146		79.7878	1.49145									129.986	1.49322
312.026	1.4932		289.758	1.49322			232.529	1.49322		252.246	1.49321		277.485	1.4932			108.918	1.4932		100.827	1.49321		79.9754	1.49321									129.958	1.49496
313.254	1.49497		290.733	1.49499			233.26	1.49498		253.258	1.49497		278.329	1.49496			109.087	1.49495		101.258	1.49498		79.9566	1.49497									130.323	1.49674
314.088	1.49676		291.521	1.49673			234.001	1.49674		254.027	1.49673		279.22	1.49673			109.322	1.49675		101.136	1.49674		79.966	1.49674									130.567	1.4985
314.81	1.49849		292.449	1.49852			234.629	1.4985		254.477	1.49849		280.467	1.49849			109.49	1.49849		101.202	1.4985		80.1347	1.4985									130.52	1.50024
315.635	1.50025		293.293	1.50026			235.088	1.50026		255.312	1.50025		280.898	1.50025			109.715	1.50024		101.268	1.50026		80.3223	1.50026									130.698	1.50204
316.892	1.50204		294.418	1.50202			235.876	1.50202		256.399	1.50201		281.461	1.50201			109.978	1.50204		101.643	1.50202		80.4066	1.50202									130.867	1.50378
317.689	1.50377		295.731	1.5038			236.635	1.50379		257.196	1.50377		282.408	1.50377			109.697	1.50378		101.39	1.50378		80.4723	1.50379									130.858	1.50553
318.392	1.50553		296.359	1.50554			237.151	1.50555		257.459	1.50554		283.758	1.50554			110.034	1.50554		101.624	1.50554		80.6879	1.50554									131.176	1.50732
319.686	1.50732		297.278	1.5073			237.554	1.50731		257.993	1.5073		284.264	1.5073			110.268	1.50731		101.83	1.50731		80.9129	1.50731									131.205	1.50907
320.52	1.50906		298.609	1.50909			238.445	1.50907		259.043	1.50906		284.808	1.50906			110.184	1.50907		102.037	1.50906		80.8098	1.50907									131.523	1.51081
321.317	1.51081		299.312	1.51084			239.373	1.51083		259.784	1.51083		285.896	1.51083			110.175	1.51083		101.943	1.51083		80.8379	1.51083									131.898	1.51261
322.649	1.51261		299.875	1.51259			239.804	1.51259		260.056	1.51259		286.936	1.51259			110.597	1.51259		102.29	1.51259		81.0911	1.51259									131.88	1.51435
323.352	1.51435		300.915	1.51436			240.451	1.51436		260.75	1.51435		287.311	1.51435			110.625	1.51436		102.58	1.51435		81.1098	1.51435									131.852	1.51609
324.411	1.5161		301.975	1.51614			241.614	1.51612		261.809	1.51611		288.427	1.51611			110.578	1.51611		102.683	1.51611		81.0067	1.5161									132.47	1.51789
325.827	1.51789		302.753	1.51786			242.233	1.51788		262.522	1.51787		289.599	1.51787			110.84	1.51788		102.477	1.51788		81.2598	1.51787									132.405	1.51964
326.943	1.51963		303.503	1.51964			242.551	1.51964		262.934	1.51963		290.358	1.51963			111.337	1.51964		102.787	1.51963		81.3911	1.51963									132.395	1.52139
327.908	1.5214		304.563	1.52142			243.301	1.5214		264.125	1.5214		290.865	1.5214			111.178	1.52139		102.927	1.5214		81.4099	1.52139									132.761	1.52318
328.977	1.52318		305.397	1.52318			244.258	1.52316		265.306	1.52316		292.168	1.52316			111.281	1.52316		102.946	1.52317		81.5411	1.52316									132.855	1.52493
330.215	1.52493		306.082	1.52494			244.698	1.52492		265.766	1.52492		293.012	1.52491			111.665	1.52492		102.693	1.52492		81.738	1.52492									132.92	1.52668
330.955	1.52667		306.663	1.52671			245.186	1.52669		266.291	1.52668		293.743	1.52667			111.947	1.52668		103.124	1.52668		81.7755	1.52667									133.014	1.52844
331.874	1.52846		307.272	1.52846			246.217	1.52844		267.425	1.52844		294.427	1.52843			111.722	1.52844		103.265	1.52845		81.8411	1.52844									133.408	1.53022
332.559	1.5302		307.91	1.53022			247.089	1.53021		268.138	1.5302		295.899	1.53019			111.844	1.53021		103.227	1.5302		82.1224	1.5302									133.361	1.53196
333.534	1.53196		308.913	1.53199			247.399	1.53197		268.691	1.53196		296.743	1.53195			112.134	1.53197		103.218	1.53197		82.3381	1.53196									133.399	1.53372
334.565	1.53374		309.813	1.53375			248.074	1.53373		269.507	1.53372		297.296	1.53372			112.153	1.53373		103.668	1.53373		82.3849	1.53372									133.802	1.53551
335.24	1.53549		310.816	1.53551			249.105	1.53549		270.754	1.53548		298.253	1.53548			112.031	1.5355		103.649	1.53549		82.4599	1.53549									133.68	1.53724
336.168	1.53723		311.932	1.53727			249.855	1.53725		271.551	1.53724		299.519	1.53724			112.266	1.53725		103.621	1.53725		82.5631	1.53725									133.774	1.539
337.35	1.53902		312.963	1.53902			250.277	1.53901		272.029	1.539		299.997	1.53901			112.528	1.53902		103.621	1.53901		82.7412	1.53901									134.12	1.54079
338.175	1.54078		313.835	1.54077			251.046	1.54077		273.032	1.54076		300.559	1.54076			112.612	1.54078		104.127	1.54077		82.6662	1.54078									134.102	1.54253
338.728	1.54252		314.979	1.54256			251.815	1.54254		274.12	1.54253		301.703	1.54252			112.537	1.54254		104.127	1.54254		82.7131	1.54253									134.102	1.54428
339.666	1.54431		315.851	1.5443			252.612	1.54429		274.588	1.54429		302.903	1.54429			112.894	1.5443		104.146	1.5443		82.8256	1.54429									134.542	1.54608
340.763	1.54606		317.004	1.54605			253.118	1.54606		275.216	1.54605		303.213	1.54605			113.091	1.54607		104.259	1.54605		83.0787	1.54606									134.542	1.54781
341.747	1.5478		318.261	1.54785			253.558	1.54782		276.07	1.54781		303.972	1.54781			113.006	1.54782		104.681	1.54782		83.0131	1.54781									134.636	1.54957
342.703	1.54959		319.339	1.5496			254.355	1.54958		277.11	1.54957		305.163	1.54958			112.969	1.54958		104.709	1.54958		83.1444	1.54958									134.842	1.55136
343.913	1.55135		320.417	1.55136			255.134	1.55135		277.504	1.55133		306.185	1.55133			113.588	1.55135		104.737	1.55134		83.2756	1.55134									134.899	1.55311
344.832	1.55309		321.58	1.55313			255.687	1.55311		278.189	1.5531		306.775	1.5531			113.569	1.55311		104.821	1.5531		83.2663	1.5531									135.283	1.55488
345.994	1.55487		322.658	1.55489			256.296	1.55487		279.098	1.55486		307.666	1.55487			113.484	1.55487		105.262	1.55487		83.2756	1.55486									135.452	1.55664
346.547	1.55663		323.567	1.55665			257.074	1.55664		280.036	1.55662		308.651	1.55663			113.784	1.55663		105.056	1.55662		83.4538	1.55663									135.471	1.5584
347.747	1.55837		324.692	1.55841			257.796	1.5584		280.72	1.55838		309.607	1.55839			114.216	1.55839		104.999	1.55838		83.6038	1.55838									135.536	1.56016
348.863	1.56015		325.996	1.56017			258.574	1.56016		281.667	1.56015		310.516	1.56015			114.075	1.56015		105.393	1.56015		83.585	1.56015									135.705	1.56193
349.698	1.56192		326.943	1.56193			259.25	1.56192		282.398	1.56191		311.426	1.56191			114.113	1.56192		105.599	1.56191		83.5757	1.56191									135.864	1.56368
350.907	1.56365		328.002	1.56369			259.971	1.56368		283.148	1.56368		312.579	1.56367			114.422	1.56368		105.337	1.56367		83.8101	1.56367									135.546	1.56542
352.37	1.56543		329.071	1.56546			260.478	1.56544		284.03	1.56544		313.629	1.56543			114.591	1.56544		105.599	1.56544		83.9132	1.56543									136.033	1.56721
353.354	1.56721		330.318	1.5672			261.106	1.5672		285.033	1.5672		314.257	1.56719			114.431	1.5672		105.646	1.5672		84.1663	1.56719									136.024	1.56895
354.217	1.56895		331.246	1.56898			261.969	1.56896		285.802	1.56896		315.26	1.56895			114.469	1.56896		105.881	1.56896		84.1288	1.56895									136.249	1.5704
355.051	1.57072		332.118	1.57074			262.54	1.57072		286.542	1.57072		316.526	1.57071			114.713	1.57072		105.899	1.57073		84.3632	1.57071									136.099	1.57249
356.486	1.57249		332.915	1.5725			263.15	1.57248		287.508	1.57247		317.379	1.57247			114.909	1.57249		106.078	1.57247		84.4757	1.57248									136.436	1.57426
357.17	1.57423		333.918	1.57426			264.031	1.57425		288.324	1.57423		317.895	1.57423			114.731	1.57424		106.04	1.57423		84.5414	1.57424									136.633	1.57601
358.042	1.57601		334.846	1.57603			264.575	1.576		289.074	1.576		319.151	1.576			114.75	1.576		106.584	1.57601		84.5039	1.576									136.783	1.57778
359.298	1.57778		335.803	1.57778			265.138	1.57776		289.983	1.57776		320.136	1.57775			114.928	1.57777		106.499	1.57776		84.7851	1.57776									136.821	1.57954
360.358	1.57952		336.947	1.57955			265.916	1.57953		290.977	1.57952		320.67	1.57952			115.125	1.57953		106.546	1.5795		84.7476	1.57952									137.018	1.5813
361.342	1.58129		338.175	1.58131			266.731	1.58129		291.802	1.58128		321.373	1.58128			115.06	1.5813		106.968	1.58129		84.8508	1.58134									137.102	1.58305
362.355	1.58307		339.262	1.58307			267.369	1.58305		292.44	1.58304		322.63	1.58304			115.481	1.58306		106.931	1.58304		84.2788	1.58305									137.327	1.58482
363.396	1.5848		340.294	1.58483			267.922	1.58481		293.509	1.5848		323.408	1.5848			115.547	1.58482		106.799	1.58478		85.7602	1.58479									137.149	1.58656
364.493	1.58657		341.353	1.5866			268.485	1.58657		294.493	1.58657		323.999	1.58657			115.716	1.58657		107.278	1.58658		84.8601	1.58656									137.468	1.58834
365.205	1.58835		342.413	1.58833			269.638	1.58833		295.14	1.58833		325.274	1.58833			115.903	1.58834		107.165	1.58833		85.6477	1.58834									137.533	1.5901
366.321	1.59009		343.528	1.5901			270.35	1.59009		295.89	1.59009		326.614	1.59009			116.072	1.59009		106.968	1.59006		85.3196	1.59009									137.477	1.59184
367.54	1.59185		344.766	1.59188			270.463	1.59186		296.856	1.59186		326.84	1.59185			115.847	1.59183		107.353	1.59186		85.282	1.59183									137.543	1.59363
368.646	1.59363		345.797	1.5936			271.026	1.59362		297.803	1.59361		327.458	1.59361			116.306	1.59363		107.559	1.59362		85.7696	1.59363									137.749	1.59539
369.34	1.59537		347.194	1.5954			272.141	1.59538		298.722	1.59537		328.827	1.59537			116.26	1.59537		107.362	1.59538		85.7133	1.59537									137.665	1.59712
370.624	1.59713		348.207	1.59715			272.91	1.59715		298.9	1.59714		330.168	1.59714			116.372	1.59715		107.521	1.59714		85.5633	1.59711									137.965	1.59891
371.815	1.59892		349.454	1.5989			273.098	1.5989		299.303	1.5989		330.712	1.5989			116.288	1.5989		107.868	1.5989		85.8821	1.59891									138.246	1.60068
372.471	1.60066		350.541	1.60068			273.895	1.60067		300.372	1.60066		331.462	1.60066			116.747	1.60067		108.009	1.60066		85.9009	1.60065									138.246	1.60241
373.568	1.60241		351.629	1.60245			274.945	1.60243		301.3	1.60243		332.568	1.60243			116.644	1.60243		107.953	1.60243		85.8071	1.6024									138.602	1.6042
374.872	1.6042		352.567	1.60418			275.301	1.60419		301.806	1.60419		333.721	1.60419			116.85	1.60419		108.262	1.60419		85.9665	1.6042									138.78	1.60596
375.669	1.60594		353.879	1.60597			275.91	1.60596		302.641	1.60595		334.49	1.60595			116.85	1.60596		108.543	1.60595		86.004	1.60595									138.968	1.60772
376.756	1.60769		354.892	1.60773			276.735	1.60772		303.569	1.60772		335.268	1.60771			117.15	1.60771		108.496	1.60771		86.0884	1.6077									139.005	1.60948
378.125	1.60949		355.961	1.60946			277.57	1.60948		304.469	1.60947		336.328	1.60947			117.188	1.60948		108.412	1.60948		86.304	1.60947									139.183	1.61125
379.147	1.61123		357.189	1.61124			277.954	1.61124		305.247	1.61124		337.472	1.61123			117.394	1.61124		108.525	1.61124		86.3884	1.61123									139.287	1.613
380	1.61298		358.398	1.61301			278.77	1.61301		306.316	1.613		338.194	1.61299			117.357	1.613		108.703	1.613		86.4634	1.61299									139.521	1.61476
381.238	1.61477		359.261	1.61475			279.539	1.61476		307.319	1.61476		339.075	1.61476			117.694	1.61476		108.721	1.61476		86.5009	1.61475									139.812	1.61653
382.175	1.61652		360.405	1.61653			280.054	1.61652		308.079	1.61652		340.144	1.61651			117.938	1.61652		108.74	1.61652		86.7915	1.61652									139.408	1.61826
383.01	1.61826		361.558	1.6183			280.758	1.61829		309.016	1.61828		341.222	1.61828			117.9	1.61828		108.9	1.61828		86.8291	1.61827									139.83	1.62005
384.079	1.62006		362.561	1.62003			281.686	1.62004		310.066	1.62004		341.878	1.62004			117.844	1.62004		109.097	1.62005		87.1009	1.62004									140.018	1.62181
385.185	1.6218		363.696	1.62181			282.408	1.62181		310.769	1.6218		342.75	1.6218			118.079	1.62181		109.078	1.6218		87.1478	1.6218									139.952	1.62355
386.123	1.62355		365.027	1.62358			283.12	1.62357		311.782	1.62357		344.053	1.62356			118.06	1.62357		109.106	1.62357		87.3728	1.62356									139.99	1.62534
387.407	1.62534		366.105	1.62532			283.673	1.62533		312.879	1.62533		344.86	1.62532			118.21	1.62533		109.434	1.62533		87.326	1.62532									140.29	1.6271
388.373	1.62708		367.277	1.62709			284.452	1.62709		313.817	1.62709		345.479	1.62709			118.21	1.6271		109.518	1.62709		87.551	1.62709									140.233	1.62883
389.563	1.62883		368.468	1.62887			285.155	1.62886		314.595	1.62885		346.679	1.62884			118.547	1.62885		109.509	1.62885		87.4104	1.62885									140.374	1.6306
390.764	1.63062		369.518	1.63062			285.745	1.6306		315.673	1.63061		347.607	1.63061			118.538	1.63062		109.697	1.63062		87.4854	1.63061									140.58	1.63239
391.814	1.63238		370.493	1.63236			286.43	1.63238		316.507	1.63236		348.432	1.63234			118.679	1.63238		109.884	1.63237		87.551	1.63237									140.627	1.63412
392.836	1.63412		371.824	1.63416			287.405	1.63414		317.314	1.63414		349.473	1.63413			118.716	1.63414		109.922	1.63414		87.7854	1.63413									140.787	1.63588
394.233	1.6359		372.903	1.6359			287.799	1.63589		318.139	1.63589		350.27	1.63589			119.194	1.6359		110.081	1.6359		87.7198	1.6359									141.199	1.63767
395.255	1.63766		374.084	1.63765			288.136	1.63766		319.142	1.63763		350.438	1.63763			119.147	1.63782		110.24	1.63766		87.776	1.63766									141.002	1.63942
396.408	1.6394		375.5	1.63944			288.755	1.63943		320.305	1.63943		351.526	1.63941			118.988	1.63933		110.494	1.63942		87.7666	1.63942									141.265	1.64117
397.739	1.64119		376.775	1.64118			289.693	1.64119		320.877	1.64118		353.457	1.64118			119.485	1.6412		110.475	1.64119		87.9635	1.64117									141.677	1.64296
398.986	1.64295		378.228	1.64296			290.236	1.64295		321.055	1.64294		354.282	1.64292			119.71	1.64293		110.494	1.64295		88.0104	1.64295									141.687	1.6447
399.952	1.64469		379.503	1.64472			290.874	1.64471		321.739	1.64471		354.686	1.64469			119.616	1.64471		110.681	1.6447		88.0385	1.64467									141.659	1.64644
401.293	1.64647		380.675	1.64648			291.521	1.64647		322.911	1.64647		356.204	1.64647			119.869	1.64646		110.906	1.64647		88.0292	1.64645									142.156	1.64824
402.418	1.64823		382.007	1.64824			292.44	1.64823		324.439	1.64823		357.376	1.6482			120.141	1.64824		111.056	1.64823		88.4604	1.64823									142.127	1.64998
403.308	1.64997		383.282	1.65001			292.824	1.64999		325.124	1.64999		358.126	1.64999			120.272	1.64999		110.953	1.64999		88.151	1.64996									142.08	1.65173
404.63	1.65175		384.369	1.65177			293.462	1.65175		325.902	1.65176		358.867	1.65174			120.057	1.65173		111.075	1.65175		88.2635	1.65173									142.39	1.65353
405.868	1.65352		385.504	1.65352			294.446	1.65351		327.186	1.65351		360.386	1.6535			120.535	1.65353		111.244	1.65351		88.7136	1.65351									142.606	1.65527
406.909	1.65525		386.788	1.65529			295.309	1.65528		328.283	1.65527		361.324	1.65527			120.347	1.65526		111.244	1.65528		88.6948	1.65525									142.352	1.65702
408.174	1.65703		387.988	1.65705			295.731	1.65703		328.893	1.65703		362.111	1.65702			120.554	1.65701		111.131	1.65704		88.6198	1.65702									142.765	1.65881
409.421	1.6588		389.095	1.65881			296.687	1.65879		330.027	1.65879		363.18	1.65878			120.872	1.65881		111.365	1.6588		88.9855	1.6588									142.774	1.66056
410.406	1.66054		390.285	1.66057			297.587	1.66056		331.181	1.66055		364.624	1.66054			120.882	1.66054		111.675	1.66056		88.8448	1.66054									142.859	1.6623
411.522	1.66232		391.57	1.66234			298.281	1.66232		332.09	1.66232		365.393	1.66231			120.797	1.6623		111.731	1.66232		89.0417	1.6623									143.131	1.6641
412.862	1.6641		392.526	1.66406			298.872	1.66408		332.831	1.66407		366.443	1.66407			121.238	1.66409		111.506	1.66408		89.3511	1.66408									143.102	1.66583
413.94	1.66583		393.829	1.66586			299.819	1.66584		334.293	1.66583		367.784	1.66583			120.985	1.66583		111.787	1.66584		89.1355	1.66582									143.299	1.66759
415.056	1.66759		395.151	1.66762			300.428	1.6676		335.062	1.6676		368.609	1.66759			121.051	1.66759		112.144	1.66761		89.1167	1.66758									143.815	1.66938
416.191	1.66938		396.258	1.66935			301.3	1.66936		336.028	1.66935		369.406	1.66935			121.426	1.66938		112.312	1.66937		89.5855	1.66937									143.571	1.67112
417.231	1.67111		397.495	1.67114			301.872	1.67112		337.218	1.67112		370.671	1.67112			121.716	1.67112		112.181	1.67112		89.2668	1.67112									143.768	1.6729
418.366	1.67288		398.78	1.67291			302.566	1.67288		338.344	1.67288		371.721	1.67288			121.604	1.67287		112.444	1.67289		89.1824	1.67286									143.993	1.67465
419.547	1.67466		399.886	1.67464			303.419	1.67464		338.794	1.67464		372.265	1.67464			122.016	1.67466		112.622	1.67465		89.4449	1.67466									144.237	1.67643
420.55	1.67638		401.236	1.67642			304.056	1.67641		340.022	1.6764		373.446	1.6764			121.913	1.67641		112.416	1.67641		89.5574	1.6764									144.031	1.67818
421.779	1.67818		402.427	1.67819			304.394	1.67816		341.138	1.67817		374.843	1.67816			122.354	1.67817		112.462	1.67817		89.5011	1.67815									144.218	1.67994
422.669	1.67994		403.477	1.67992			305.013	1.67992		341.7	1.67993		375.631	1.67992			122.335	1.67994		112.828	1.67993		89.8668	1.67994									144.499	1.68171
423.813	1.68168		404.865	1.6817			305.613	1.68169		342.413	1.68169		376.372	1.68168			122.56	1.6817		112.781	1.68169		89.8012	1.68169									144.434	1.68346
425.079	1.68346		406.271	1.68347			306.232	1.68346		344.157	1.68345		377.009	1.68345			122.485	1.68345		112.987	1.68346		90.0824	1.68345									144.396	1.68522
426.288	1.68522		407.321	1.68521			306.625	1.68522		345.3	1.68521		378.322	1.68521			122.729	1.68522		112.931	1.68522		90.0449	1.68522									144.865	1.68699
427.395	1.68697		408.587	1.68698			307.497	1.68699		345.45	1.68697		379.944	1.68697			122.729	1.68698		112.987	1.68698		90.3825	1.68698									144.912	1.68874
428.164	1.68873		410.031	1.68876			308.2	1.68875		345.732	1.68874		380.844	1.68873			122.86	1.68874		113.175	1.68874		90.195	1.68874									145.053	1.69051
430.601	1.69052		411.334	1.69049			308.932	1.69051		346.979	1.69049		381.8	1.6905			122.888	1.6905		113.4	1.6905		90.2981	1.6905									145.362	1.69227
431.314	1.69225		412.543	1.69226			309.363	1.69227		348.638	1.69226		383.141	1.69226			123.104	1.69227		113.409	1.69226		90.2137	1.69226									145.521	1.694
432.392	1.694		413.856	1.69405			310.244	1.69403		349.576	1.69402		384.407	1.69402			123.188	1.69402		113.644	1.69402		90.3075	1.69402									145.756	1.6958
433.986	1.6958		415.037	1.69578			310.882	1.69579		350.016	1.69578		385.222	1.69578			123.357	1.69579		113.831	1.69578		90.2887	1.69578									145.821	1.69755
435.177	1.69754		416.172	1.69755			311.632	1.69755		351.676	1.69755		386.244	1.69753			123.488	1.69755		114.009	1.69754		90.4856	1.69755									145.84	1.69929
436.799	1.69929		417.241	1.69934			312.185	1.69931		353.139	1.69931		387.735	1.6993			123.573	1.69931		113.906	1.69931		90.3356	1.6993									146.375	1.70108
437.914	1.70108		418.188	1.70107			312.991	1.70107		354.329	1.70125		388.813	1.70105			123.77	1.70107		114.028	1.70108		90.5231	1.70107									146.206	1.70284
439.283	1.70283		419.257	1.70283			313.685	1.70283		354.395	1.70273		389.77	1.70281			123.976	1.70283		114.075	1.70283		90.5325	1.70283									146.046	1.70458
440.793	1.70457		420.372	1.70462			314.342	1.70459		356.054	1.70461		391.129	1.70457			124.07	1.70459		114.413	1.7046		90.7012	1.70458									146.496	1.70637
442.068	1.70637		421.366	1.70636			314.979	1.70635		357.208	1.70633		392.47	1.70634			124.248	1.70635		114.469	1.70636		90.7388	1.70635									146.722	1.70812
443.437	1.70811		422.697	1.70814			315.992	1.70811		357.789	1.70811		393.295	1.7081			124.201	1.70812		114.413	1.70812		90.9075	1.70811									146.403	1.70986
444.759	1.70986		423.757	1.70989			316.564	1.70988		359.317	1.70986		394.458	1.70986			124.267	1.70987		114.272	1.70988		91.0294	1.70987									146.637	1.71165
445.752	1.71165		424.751	1.71166			317.136	1.71163		361.033	1.71163		395.695	1.71162			124.463	1.71165		114.638	1.71164		91.2544	1.71163									147.04	1.71341
447.524	1.7134		425.82	1.71341			317.97	1.71339		361.352	1.71338		396.473	1.71339			124.323	1.71341		114.75	1.7134		91.2544	1.71339									147.022	1.71515
448.453	1.71515		426.954	1.71518			319.105	1.71516		362.636	1.71515		397.383	1.71515			124.398	1.71517		114.609	1.71516		91.2732	1.71515									147.05	1.71693
449.522	1.71694		427.91	1.71694			319.695	1.71691		364.352	1.71691		398.742	1.71691			124.82	1.71693		114.881	1.71693		91.4607	1.71692									147.34	1.71869
451.144	1.71869		429.017	1.7187			320.736	1.71868		365.243	1.71867		399.614	1.71867			124.782	1.7187		115.088	1.71868		91.5544	1.71869									147.406	1.72043
452.222	1.72043		430.067	1.72046			321.252	1.72044		365.758	1.72043		400.449	1.72043			124.773	1.72045		115.031	1.72044		91.3763	1.72044									147.64	1.72221
453.684	1.72222		430.789	1.72223			322.03	1.7222		367.596	1.7222		401.733	1.72219			124.782	1.72221		115.163	1.72221		91.6201	1.72221									147.697	1.72398
454.716	1.72397		431.361	1.72398			323.014	1.72397		368.646	1.72395		403.186	1.72395			125.298	1.72397		115.294	1.72397		91.7232	1.72398									147.79	1.72571
455.944	1.72571		432.27	1.72574			323.689	1.72573		369.574	1.72572		403.711	1.72571			125.26	1.72573		115.594	1.72573		91.7701	1.72573									147.997	1.72749
457.285	1.7275		433.583	1.7275			324.139	1.72749		370.456	1.72748		404.321	1.72748			125.251	1.72749		115.453	1.72749		91.6857	1.72749									148.222	1.72926
457.81	1.72926		434.539	1.72926			325.143	1.72925		372.125	1.72923		405.905	1.72923			125.467	1.72926		115.65	1.72925		91.9201	1.72925									148.193	1.73103
459.235	1.73099		435.495	1.73103			326.455	1.73101		372.734	1.731		407.593	1.731			125.804	1.73101		115.716	1.73101		91.9951	1.73101									148.4	1.73278
460.81	1.73278		436.602	1.73279			327.186	1.73277		373.081	1.73277		408.362	1.73276			125.673	1.73277		115.875	1.73278		92.1357	1.73277									148.447	1.73454
462.01	1.73454		437.886	1.73455			327.683	1.73453		374.14	1.73452		409.393	1.73452			125.823	1.73454		115.781	1.73454		91.967	1.73454									148.728	1.7363
463.388	1.73628		438.955	1.73632			328.865	1.7363		376.025	1.73629		411.128	1.73628			125.935	1.7363		115.885	1.73629		92.042	1.73629									148.953	1.73806
465.132	1.73806		440.174	1.73808			329.84	1.73806		376.841	1.73805		412.431	1.73805			126.217	1.73806		116.063	1.73807		92.1545	1.73805									149.094	1.73983
466.548	1.73983		441.496	1.73984			330.459	1.73982		377.497	1.73981		413.322	1.73981			126.16	1.73983		116.344	1.73982		92.2576	1.73982									149.15	1.74159
468.048	1.74159		442.724	1.7416			331.152	1.74159		379.156	1.74157		414.756	1.74157			126.32	1.74158		116.156	1.74158		92.2107	1.74158									149.319	1.74335
469.529	1.74334		443.699	1.74337			332.399	1.74334		380.703	1.74334		416.238	1.74333			126.414	1.74334		116.025	1.74335		92.4733	1.74334									149.619	1.74512
471.142	1.74512		444.693	1.74512			333.168	1.74511		381.228	1.74509		417.138	1.74509			126.61	1.74511		116.091	1.7451		92.5389	1.7451									149.769	1.74688
472.773	1.74687		446.015	1.74689			333.946	1.74687		382.55	1.74686		418.563	1.74685			126.62	1.74686		116.457	1.74686		92.6608	1.74686									149.665	1.74864
473.88	1.7483		447.262	1.74865			335.034	1.74863		384.06	1.74862		420.222	1.74861			126.564	1.74862		116.485	1.74863		92.6139	1.74862									149.994	1.7504
475.661	1.7504		448.228	1.7504			336.168	1.75039		384.932	1.75038		421.413	1.75038			126.91	1.75039		116.41	1.75039		92.8671	1.75039									150.331	1.75216
477.152	1.75216		449.615	1.75217			336.59	1.75215		385.851	1.75214		422.576	1.75213			127.051	1.75215		116.278	1.75215		92.9139	1.75215									150.031	1.7539
478.558	1.75392		450.9	1.75393			337.706	1.7539		387.688	1.7539		424.16	1.75389			126.92	1.75391		116.907	1.75391		92.8858	1.7539									150.331	1.75569
479.908	1.75569		451.884	1.75569			338.766	1.75566		388.907	1.75566		425.37	1.75566			126.77	1.75568		116.841	1.75568		93.0452	1.75567									150.622	1.75744
481.315	1.75745		453.122	1.75745			339.441	1.75743		389.713	1.75742		426.354	1.75741			126.817	1.75743		116.7	1.75744		93.2421	1.75743									150.491	1.75918
482.731	1.75921		454.163	1.75921			340.219	1.75919		391.251	1.75918		427.592	1.75918			127.323	1.7592		116.775	1.7592		93.0171	1.75919									150.622	1.76097
483.781	1.76097		455.185	1.76097			341.616	1.76095		392.873	1.76094		428.829	1.76094			127.501	1.76096		117.422	1.76096		93.0077	1.76096									150.837	1.76272
485.084	1.76273		456.544	1.76274			342.497	1.76271		393.614	1.7627		429.682	1.7627			127.342	1.76272		117.169	1.76272		92.9421	1.76271									150.931	1.76446
486.659	1.76449		457.922	1.7645			343.388	1.76447		394.73	1.76447		430.967	1.76446			127.37	1.76449		117.094	1.76448		93.3733	1.76447									151.091	1.76625
488.028	1.76626		459.291	1.76625			343.575	1.76623		396.277	1.76623		431.858	1.76622			127.979	1.76624		117.31	1.76624		93.4859	1.76624									151.081	1.76801
489.115	1.76801		460.688	1.76802			344.888	1.768		397.317	1.76799		432.692	1.76798			127.998	1.76801		117.647	1.768		93.4671	1.768									151.034	1.76975
490.681	1.76978		462.123	1.76978			346.257	1.76976		398.555	1.76975		434.145	1.76974			127.801	1.76977		117.385	1.76976		93.1483	1.76976									151.409	1.77154
492.397	1.77154		463.445	1.77154			346.576	1.77152		399.774	1.77151		434.989	1.7715			127.979	1.77153		117.31	1.77153		93.7296	1.77152									151.456	1.77329
493.569	1.7733		464.813	1.77331			346.894	1.77329		400.271	1.77327		435.655	1.77326			128.504	1.77329		117.525	1.77328		93.9171	1.77329									151.456	1.77506
494.928	1.77506		466.089	1.77507			348.179	1.77505		402.014	1.77503		437.108	1.77503			128.279	1.77505		117.835	1.77505		93.6265	1.77505									151.766	1.77682
496.475	1.77682		467.495	1.77683			349.557	1.77681		403.336	1.77679		438.505	1.7768			128.167	1.77681		117.685	1.77681		93.5046	1.77681									151.925	1.77858
498.126	1.77858		468.414	1.77859			349.932	1.77857		403.796	1.77855		439.443	1.77856			128.457	1.77857		117.797	1.77857		94.0203	1.77857									152.066	1.78034
499.579	1.78034		469.67	1.78036			350.401	1.78033		404.696	1.78033		440.427	1.78032			128.758	1.78033		117.985	1.78033		93.9921	1.78033									152.347	1.78211
501.238	1.78211		470.889	1.78208			352.248	1.78212		406.552	1.78208		441.88	1.78208			128.561	1.78209		118.069	1.78209		93.6452	1.78209									152.516	1.78387
503.085	1.78386		472.267	1.78387			353.523	1.7839		407.856	1.78385		442.855	1.78385			128.692	1.78386		118.032	1.78385		93.6734	1.78385									152.703	1.78563
504.689	1.78562		473.552	1.78564			353.045	1.78559		408.578	1.78561		443.709	1.78561			128.945	1.78562		118.397	1.78561		94.1047	1.78561									152.722	1.78739
506.386	1.78739		474.255	1.78738			354.067	1.78737		409.9	1.78737		444.684	1.78737			129.236	1.78738		118.294	1.78738		93.9265	1.78737									152.891	1.78916
508.13	1.78915		474.508	1.78914			355.698	1.78914		411.737	1.78913		445.687	1.78913			129.086	1.78914		118.332	1.78914		93.7109	1.78914									153.003	1.79091
510.052	1.79091		474.48	1.79093			355.839	1.79091		412.6	1.7909		446.662	1.79089			129.395	1.7909		118.35	1.79091		93.9734	1.79089									152.872	1.79268
511.88	1.79268		474.62	1.79266			356.439	1.79266		413.387	1.79266		447.693	1.79265			129.423	1.79266		118.707	1.79267		94.3859	1.79266									152.788	1.79444
513.661	1.79444		475.174	1.79442			357.845	1.79442		414.925	1.79441		448.593	1.79441			129.404	1.79442		118.585	1.79442		94.1234	1.79442									152.806	1.7962
515.555	1.7962		475.642	1.79621			358.445	1.79618		416.247	1.79618		449.325	1.79617			129.442	1.79618		118.519	1.79619		94.2265	1.79617									152.835	1.79796
517.421	1.79797		476.13	1.79796			358.605	1.79794		416.884	1.79794		450.093	1.79793			129.723	1.79794		118.547	1.79795		94.4234	1.79794									153.069	1.79973
519.174	1.79973		477.18	1.79973			360.049	1.79971		418.45	1.7997		451.087	1.79969			129.658	1.79971		118.847	1.79971		94.5359	1.7997									153.153	1.80148
520.656	1.80145		478.661	1.80149			360.995	1.80146		419.922	1.80146		452.137	1.80145			129.423	1.80147		118.697	1.80147		94.4609	1.80146									153.21	1.80324
522.531	1.80326		480.012	1.80325			361.389	1.80322		420.682	1.80322		453.366	1.80322			129.629	1.80324		118.829	1.80324		94.7235	1.80323									153.453	1.80501
524.04	1.805		481.605	1.80501			362.374	1.80499		421.704	1.80498		454.678	1.80497			130.014	1.805		118.791	1.805		94.7797	1.80499									153.613	1.80676
525.831	1.80674		483.218	1.80678			364.014	1.80675		423.523	1.80674		456.272	1.80674			129.836	1.80676		119.147	1.80676		94.6578	1.80675									153.669	1.80852
527.706	1.80853		484.934	1.80854			364.868	1.80851		423.991	1.8085		457.753	1.80851			129.817	1.80852		118.979	1.80852		94.5734	1.80852									153.688	1.81029
529.441	1.81028		486.65	1.81029			365.908	1.81027		424.535	1.81026		459.282	1.81026			130.089	1.81028		119.119	1.81027		95.0329	1.81028									153.847	1.81205
531.222	1.81202		488.628	1.81205			367.352	1.81204		425.745	1.81203		460.988	1.81203			130.38	1.81204		119.26	1.81204		94.8828	1.81203									154.156	1.81382
533.022	1.81382		490.278	1.81381			368.627	1.81379		426.232	1.81379		462.91	1.81379			130.314	1.81381		119.504	1.8138		94.8078	1.8138									154.044	1.81558
534.691	1.81556		492.097	1.81558			369.218	1.81556		426.166	1.81555		463.885	1.81555			130.323	1.81557		119.354	1.81556		94.7328	1.81556									153.978	1.81734
536.416	1.81731		493.86	1.81734			370.54	1.81733		427.329	1.81731		465.095	1.81731			130.633	1.81733		119.513	1.81732		95.1079	1.81733									154.147	1.81909
538.319	1.81911		495.725	1.81911			371.674	1.81908		428.857	1.81908		466.689	1.81907			130.886	1.81909		119.635	1.81909		94.9954	1.81909									154.335	1.82086
539.838	1.82085		497.432	1.82086			372.809	1.82085		429.176	1.82083		468.901	1.82083			130.82	1.82086		119.794	1.82085		94.8547	1.82085									154.41	1.82261
541.46	1.82259		499.044	1.82263			373.887	1.82262		429.439	1.8226		470.373	1.8226			130.886	1.82261		119.794	1.82261		94.8735	1.82261									154.297	1.82438
543.448	1.82438		500.666	1.8244			375.209	1.82437		430.742	1.82436		471.723	1.82437			131.158	1.82437		120.001	1.82437		95.2485	1.82437									154.71	1.82615
545.342	1.82614		502.42	1.82615			376.222	1.82614		432.148	1.82612		473.73	1.82612			131.289	1.82614		119.954	1.82613		95.211	1.82614									154.878	1.82791
546.87	1.82789		504.07	1.82792			377.525	1.8279		433.198	1.82789		475.605	1.82789			131.242	1.82789		120.038	1.82789		95.0329	1.82789									154.832	1.82967
548.698	1.82966		505.711	1.82968			378.65	1.82966		434.033	1.82965		476.889	1.82965			131.401	1.82966		120.291	1.82965		95.2204	1.82965									155.047	1.83143
550.761	1.83143		507.061	1.83141			379.719	1.83142		435.636	1.83141		478.652	1.83141			131.364	1.83142		120.376	1.83142		95.5204	1.83142									155.253	1.83319
552.458	1.83319		508.58	1.83321			380.497	1.83319		437.127	1.83318		480.546	1.83317			131.495	1.83318		120.226	1.83318		95.3048	1.83317									155.338	1.83495
554.352	1.83495		510.014	1.83496			381.36	1.83494		438.196	1.83494		482.037	1.83494			131.598	1.83494		120.394	1.83494		95.3704	1.83493									155.357	1.83672
556.368	1.83672		511.327	1.8367			382.128	1.8367		439.396	1.8367		483.593	1.83669			131.692	1.8367		120.376	1.83671		95.436	1.8367									155.507	1.83848
558.309	1.83847		512.667	1.83848			382.804	1.83846		440.961	1.83846		485.609	1.83845			131.598	1.83846		120.61	1.83846		95.7829	1.83846									155.535	1.84021
560.062	1.84024		514.027	1.84024			383.3	1.84022		441.843	1.84022		487.325	1.84021			131.692	1.84022		120.451	1.84023		95.7642	1.84022									155.929	1.84201
561.796	1.842		514.946	1.84198			384.116	1.84198		442.255	1.84198		489.106	1.84196			131.908	1.84199		120.572	1.84199		95.7454	1.84198									155.741	1.84375
562.518	1.84376		515.593	1.84376			385.194	1.84375		442.602	1.84373		491.056	1.84373			131.973	1.84375		120.685	1.84375		95.6235	1.84374									155.835	1.8455
563.315	1.84552		516.39	1.84553			386.16	1.8455		443.08	1.84549		492.884	1.84549			131.917	1.84551		121.013	1.84552		95.7829	1.8455									156.088	1.84729
564.272	1.84729		517.111	1.84728			387.191	1.84726		443.549	1.84725		494.507	1.84726			131.973	1.84728		120.863	1.84728		95.8767	1.84727									156.135	1.84904
565.331	1.84905		517.965	1.84904			388.673	1.84903		444.693	1.84901		496.307	1.84902			132.161	1.84904		120.957	1.84904		95.8954	1.84903									155.938	1.85077
566.269	1.85078		518.977	1.85082			390.051	1.85045		445.865	1.85078		497.872	1.85078			132.377	1.85079		121.182	1.8508		95.736	1.85079									156.369	1.85257
567.497	1.85258		519.98	1.85254			391.326	1.85255		446.99	1.85254		499.288	1.85254			132.302	1.85256		121.341	1.85256		95.811	1.85256									156.454	1.85432
569.11	1.85431		521.274	1.85433			392.517	1.85431		448.171	1.8543		500.732	1.8543			132.292	1.85432		121.088	1.85431		95.8579	1.85432									156.229	1.85606
570.966	1.85607		522.128	1.8561			394.12	1.85607		449.793	1.85607		502.354	1.85606			132.695	1.85608		121.304	1.85608		95.8954	1.85608									156.454	1.85785
572.822	1.85785		523.028	1.85783			395.714	1.85783		450.975	1.85783		504.06	1.85782			132.855	1.85785		121.501	1.85784		95.6142	1.85784									156.688	1.85961
574.669	1.8596		524.34	1.85961			396.952	1.8596		452.494	1.85959		505.551	1.85958			132.695	1.85961		121.379	1.8596		95.5954	1.8596									156.538	1.86135
576.732	1.86137		525.353	1.86138			398.105	1.86136		453.966	1.86135		506.423	1.86136			132.77	1.86137		121.248	1.86136		95.6704	1.86136									156.763	1.86313
578.992	1.86314		526.056	1.86311			399.736	1.86312		455.663	1.86311		508.917	1.86318			133.099	1.86313		121.698	1.86313		95.9423	1.86313									156.997	1.86489
580.951	1.86489		527.265	1.86489			401.199	1.86489		456.891	1.86487		509.03	1.86481			132.939	1.86489		121.519	1.86489		95.811	1.86489									156.96	1.86666
583.192	1.86666		528.372	1.86667			402.53	1.86665		457.922	1.86664		510.895	1.86665			132.798	1.86665		121.557	1.86665		95.8485	1.86665									157.082	1.86842
585.33	1.86842		529.488	1.86841			403.852	1.86841		458.907	1.8684		511.889	1.86838			133.089	1.86841		121.651	1.86841		95.9423	1.86841									157.363	1.87018
587.636	1.87018		530.706	1.87017			405.802	1.87017		460.322	1.87016		513.446	1.87016			133.37	1.87017		121.866	1.87016		96.0548	1.87017									157.438	1.87194
589.642	1.87194		532.46	1.87196			407.443	1.87193		461.569	1.87192		515.555	1.87192			133.108	1.87193		121.651	1.87193		95.9142	1.87193									157.616	1.8737
591.902	1.8737		534.082	1.87369			408.671	1.8737		462.854	1.87368		516.699	1.87368			133.211	1.8737		122.054	1.8737		96.0173	1.87369									157.719	1.87547
594.068	1.87546		535.751	1.87546			410.275	1.87546		464.129	1.87544		517.918	1.87544			133.605	1.87546		122.082	1.87546		96.0548	1.87545									157.926	1.87723
596.271	1.87722		537.607	1.87724			411.99	1.87722		465.685	1.87721		519.127	1.87721			133.774	1.87721		122.194	1.87722		96.0454	1.87721									157.926	1.87899
598.278	1.87899		539.388	1.87898			413.022	1.87898		467.167	1.87897		521.199	1.87897			133.764	1.87898		122.213	1.87898		95.9704	1.87898									157.972	1.88076
600.237	1.88075		541.338	1.88074			414.372	1.88074		468.648	1.88073		522.071	1.88072			134.017	1.88074		122.213	1.88074		96.1767	1.88074									158.226	1.88251
602.15	1.88251		543.307	1.88252			416.125	1.8825		470.158	1.88249		523.731	1.88248			133.97	1.88249		122.279	1.8825		96.2048	1.88249									158.226	1.88427
603.997	1.88427		545.089	1.88426			417.55	1.88425		471.498	1.88426		526.047	1.88425			134.186	1.88426		122.429	1.88427		96.1486	1.88426									158.469	1.88604
605.216	1.88604		547.198	1.88602			418.685	1.88601		472.427	1.88601		527.003	1.886			134.242	1.88603		122.279	1.88603		96.3361	1.88602									158.619	1.8878
606.519	1.88779		549.177	1.88781			420.447	1.88778		473.608	1.88777		528.522	1.88777			134.299	1.88779		122.354	1.88779		96.3267	1.88777									158.798	1.88956
608.225	1.88956		551.108	1.88955			422.088	1.88954		474.958	1.88953		530.659	1.88953			134.195	1.88955		122.448	1.88956		96.3548	1.88954									158.882	1.89133
609.66	1.89131		553.133	1.8913			423.157	1.89131		476.402	1.89129		532.563	1.89129			134.336	1.89132		122.673	1.89132		96.5236	1.89131									159.032	1.89308
611.526	1.89306		555.308	1.89309			424.423	1.89308		478.015	1.89305		533.772	1.89306			134.177	1.89307		122.485	1.89308		96.4767	1.89307									159.135	1.89484
613.551	1.89485		557.005	1.89483			426.382	1.89483		479.88	1.89482		534.972	1.89483			134.374	1.89483		122.616	1.89484		96.5611	1.89483									159.351	1.89661
615.585	1.8966		559.077	1.89659			427.723	1.89659		481.455	1.89658		536.913	1.89658			134.449	1.8966		122.757	1.89659		96.6455	1.8966									159.379	1.89836
618.051	1.89833		560.831	1.89837			428.885	1.89835		483.021	1.89835		538.704	1.89834			134.477	1.89835		122.982	1.89836		96.5049	1.89835									159.482	1.90013
620.376	1.90013		562.471	1.90011			430.376	1.90011		484.718	1.90011		539.135	1.90011			134.411	1.90012		122.832	1.90012		96.6736	1.90012									159.716	1.90189
622.786	1.90188		564.384	1.90188			432.505	1.90187		486.5	1.90187		541.067	1.90186			134.796	1.90189		123.104	1.90187		96.7955	1.90188									159.698	1.90364
625.261	1.90362		566.25	1.90366			434.061	1.90363		488.215	1.90363		542.989	1.90362			134.908	1.90364		123.132	1.90364		96.6174	1.90364									159.688	1.90541
627.718	1.90542		567.966	1.90539			435.214	1.90539		489.819	1.90539		544.357	1.90539			134.936	1.90541		123.301	1.90541		96.6549	1.9054									159.838	1.90717
630.23	1.90717		569.775	1.90716			437.089	1.90717		491.638	1.90715		545.07	1.90715			134.936	1.90717		123.188	1.90716		96.8236	1.90717									159.923	1.90893
632.959	1.9089		571.744	1.90894			438.777	1.90893		493.653	1.90891		546.973	1.90892			135.339	1.90893		123.366	1.90893		96.8518	1.90892									160.044	1.91069
635.593	1.9107		573.591	1.91069			439.939	1.91068		495.407	1.91068		549.345	1.91068			135.227	1.91069		123.329	1.91069		96.983	1.91069									160.101	1.91246
637.975	1.91243		575.513	1.91245			441.486	1.91245		496.832	1.91244		550.752	1.91244			135.311	1.91245		123.516	1.91245		97.0018	1.91245									160.288	1.91421
640.365	1.91419		577.473	1.91423			443.249	1.91421		498.172	1.9142		551.699	1.9142			135.386	1.9142		123.357	1.9142		97.0768	1.91421									160.448	1.91598
643.113	1.91598		579.067	1.91598			444.909	1.91597		500.123	1.91597		554.183	1.91596			135.658	1.91597		123.648	1.91597		97.058	1.91597									160.57	1.91774
645.419	1.91772		580.66	1.91773			446.531	1.91773		501.585	1.91773		555.646	1.91772			135.724	1.91774		123.704	1.91773		97.0768	1.91773									160.729	1.9195
648.25	1.91949		581.936	1.91952			448.134	1.9195		502.607	1.91949		556.208	1.91948			135.742	1.91949		123.779	1.91948		97.1237	1.91949									160.841	1.92126
651.082	1.92126		582.404	1.92127			449.7	1.92125		504.042	1.92125		557.727	1.92124			135.686	1.92126		123.685	1.92125		97.1799	1.92125									160.916	1.92302
653.998	1.92302		583.473	1.92301			451.331	1.92302		505.664	1.92301		558.993	1.923			135.902	1.92302		123.873	1.92301		97.358	1.92302									161.02	1.92479
656.604	1.92478		585.142	1.9248			452.812	1.92478		506.817	1.92477		559.462	1.92476			135.864	1.92478		123.835	1.92478		97.2924	1.92477									161.226	1.92655
659.567	1.92654		586.783	1.92654			454.388	1.92653		508.223	1.92653		560.493	1.92652			135.949	1.92653		124.004	1.92654		97.2268	1.92654									161.376	1.92831
662.408	1.92831		588.827	1.92829			456.15	1.92829		509.864	1.92829		562.021	1.92828			136.024	1.9283		123.816	1.9283		97.3299	1.9283									161.32	1.93007
665.014	1.93007		590.889	1.93008			457.735	1.93006		511.233	1.93005		563.418	1.93004			136.258	1.93006		123.966	1.93006		97.2924	1.93006									161.47	1.93183
667.865	1.93183		592.83	1.93183			459.404	1.93182		512.62	1.93181		565.069	1.9318			136.183	1.93182		124.088	1.93183		97.4237	1.93181									161.563	1.9336
670.621	1.93359		595.005	1.93358			461.373	1.93358		514.646	1.93356		567.516	1.93356			136.108	1.93359		124.163	1.93359		97.3674	1.93358									161.61	1.93536
673.359	1.93535		597.368	1.93536			463.06	1.93534		516.446	1.93533		568.885	1.93533			136.221	1.93535		124.098	1.93535		97.5549	1.93534									161.666	1.93712
676.04	1.93712		599.459	1.93712			464.692	1.9371		518.274	1.93709		570.516	1.93709			136.399	1.93711		124.238	1.93711		97.4237	1.93709									161.882	1.93888
678.731	1.93888		601.747	1.93885			466.229	1.93886		520.599	1.93885		572.879	1.93885			136.277	1.93887		124.285	1.93888		97.3956	1.93887									161.817	1.94064
681.478	1.94064		604.231	1.94065			467.992	1.94063		522.896	1.94062		574.622	1.94061			136.455	1.94064		124.332	1.94063		97.4049	1.94062									162.004	1.9424
683.757	1.9424		606.378	1.9424			469.483	1.94238		524.584	1.94238		575.71	1.94238			136.427	1.94239		124.192	1.94239		97.4987	1.94239									162.163	1.94416
685.941	1.94416		608.328	1.94416			470.936	1.94414		526.553	1.94414		578.11	1.94414			136.652	1.94416		124.426	1.94415		97.4424	1.94415									162.248	1.94593
687.994	1.94589		610.363	1.94593			472.445	1.9459		528.644	1.9459		580.257	1.94589			136.746	1.94592		124.285	1.94591		97.3674	1.94592									162.126	1.94768
689.935	1.94769		612.257	1.94769			474.508	1.94766		530.472	1.94767		581.439	1.94766			136.821	1.94767		124.398	1.94767		97.4143	1.94767									162.351	1.94945
691.745	1.94943		614.245	1.94945			476.027	1.94942		532.01	1.94942		583.079	1.94942			136.793	1.94944		124.463	1.94944		97.5362	1.94944									162.445	1.95121
694.07	1.95121		616.317	1.95121			476.749	1.95119		533.875	1.95118		585.302	1.95117			136.989	1.9512		124.642	1.9512		97.6299	1.9512									162.435	1.95297
696.245	1.95296		618.445	1.95298			478.108	1.95294		535.647	1.95294		586.623	1.95294			136.98	1.95296		124.454	1.95296		97.6299	1.95296									162.445	1.95473
698.064	1.95473		620.104	1.95473			480.124	1.95471		537.363	1.9547		588.02	1.9547			137.008	1.95472		124.548	1.95472		97.6768	1.95472									162.688	1.95649
699.93	1.95649		622.064	1.9565			481.399	1.95647		538.713	1.95646		589.614	1.95646			136.971	1.95648		124.501	1.95648		97.7612	1.95648									162.66	1.95825
702.199	1.95825		624.023	1.95826			482.271	1.95823		539.67	1.95823		590.88	1.95822			137.055	1.95824		124.576	1.95824		97.7518	1.95824									162.867	1.96001
704.28	1.96001		625.833	1.96002			483.79	1.95999		541.545	1.95998		591.883	1.95999			137.121	1.96001		124.613	1.96		97.78	1.96									163.026	1.96178
706.23	1.96177		627.736	1.96178			485.562	1.96176		543.542	1.96174		593.346	1.96174			137.299	1.96177		124.651	1.96176		97.7331	1.96176									163.045	1.96354
708.734	1.96353		629.93	1.96355			486.668	1.96352		544.789	1.96351		595.362	1.96351			137.336	1.96353		124.885	1.96352		97.7331	1.96352									163.176	1.9653
711.649	1.9653		631.965	1.96531			487.812	1.96528		546.533	1.96527		597.603	1.96527			137.505	1.96529		124.979	1.96528		97.6674	1.96528									163.401	1.96706
714.575	1.96705		634.037	1.96707			489.547	1.96704		548.595	1.96703		599.646	1.96703			137.421	1.96705		124.782	1.96704		97.7612	1.96705									163.167	1.96882
717.594	1.96882		636.146	1.96884			491	1.9688		550.48	1.9688		601.653	1.96879			137.655	1.96881		124.932	1.9688		97.6299	1.9688									163.532	1.97058
720.725	1.97058		638.143	1.97059			492.106	1.97056		552.374	1.97056		603.519	1.97055			137.58	1.97058		125.129	1.97057		97.7518	1.97057									163.692	1.97235
724.147	1.97234		640.122	1.97236			493.794	1.97232		554.924	1.97231		605.975	1.97231			137.749	1.97233		124.979	1.97232		97.6299	1.97233									163.739	1.97411
727.288	1.9741		642.147	1.97412			495.369	1.97409		557.174	1.97408		607.822	1.97408			137.711	1.97409		124.82	1.97409		97.7143	1.97409									163.814	1.97587
730.129	1.97587		643.797	1.97587			496.682	1.97585		559.096	1.97583		609.885	1.97584			138.161	1.97585		125.063	1.97586		97.6862	1.97585									164.179	1.97763
733.186	1.97763		645.869	1.97762			498.407	1.97761		561.562	1.9776		612.519	1.9776			138.002	1.97761		125.035	1.97761		97.7425	1.97761									164.179	1.97939
736.401	1.97939		647.875	1.9794			500.291	1.97937		564.094	1.97936		615.173	1.97936			137.927	1.97937		125.073	1.97938		97.6393	1.97937									164.207	1.98116
738.989	1.98115		650.323	1.98115			501.716	1.98113		566.053	1.98112		617.254	1.98112			137.983	1.98114		124.988	1.98114		97.8643	1.98113									164.245	1.98292
741.305	1.98291		652.432	1.98291			503.179	1.98289		568.575	1.98288		619.729	1.98288			138.218	1.9829		124.97	1.9829		97.9018	1.98289									164.226	1.98468
743.358	1.98467		654.71	1.98469			505.054	1.98465		571.519	1.98465		622.326	1.98464			137.974	1.98466		125.026	1.98466		97.8362	1.98465									164.207	1.98644
745.899	1.98644		657.12	1.98644			506.498	1.98641		573.769	1.98641		624.267	1.98641			138.058	1.98642		125.176	1.98643		97.7987	1.98642									164.385	1.9882
748.543	1.9882		659.351	1.98819			507.586	1.98817		576.048	1.98817		626.217	1.98816			138.218	1.98819		125.017	1.98819		97.9768	1.98818									164.507	1.98995
751.375	1.98996		661.236	1.98997			509.105	1.98993		578.776	1.98993		628.477	1.98993			138.368	1.98995		125.063	1.98995		97.6487	1.98994									164.554	1.99172
754.065	1.99172		663.327	1.99171			510.577	1.99169		581.082	1.9917		630.333	1.99168			138.33	1.99171		125.242	1.99172		97.6487	1.9917									164.423	1.99348
756.784	1.99348		665.408	1.99346			512.208	1.99345		583.117	1.99345		632.265	1.99344			138.49	1.99347		125.307	1.99347		97.6487	1.99347									164.77	1.99524
759.878	1.99524		667.668	1.99526			513.736	1.99521		585.395	1.99521		634.768	1.9952			138.546	1.99523		125.27	1.99523		97.6393	1.99522									164.676	1.997
763.544	1.997		669.796	1.99701			515.058	1.99697		587.72	1.99697		637.59	1.99697			138.733	1.99699		125.242	1.997		97.6018	1.99699									164.742	1.99877
767.192	1.99876		672.121	1.99877			517.177	1.99874		589.642	1.99873		639.709	1.99873			138.649	1.99876		125.382	1.99875		97.6768	1.99876									164.76	2.00053
770.942	2.00052		674.24	2.00054			518.93	2.00051		592.127	2.00049		642.184	2.00049			138.696	2.00051		125.345	2.00051		97.5924	2.00051									164.911	2.00228
774.917	2.00229		676.284	2.00229			520.581	2.00227		595.146	2.00225		644.781	2.00226			138.799	2.00228		125.298	2.00228		97.6487	2.00227									165.061	2.00405
778.893	2.00405		678.028	2.00405			522.531	2.00403		597.34	2.00401		647.341	2.00402			139.043	2.00404		125.298	2.00403		97.6862	2.00404									165.267	2.00581
782.605	2.00581		679.828	2.00583			524.565	2.0058		599.365	2.00578		649.535	2.00578			138.827	2.0058		125.26	2.00579		97.4518	2.00579									165.351	2.00757
786.393	2.00757		680.991	2.00758			526.515	2.00755		602.019	2.00754		652.338	2.00755			138.921	2.00756		125.692	2.00756		97.4799	2.00756									165.482	2.00934
790.181	2.00933		681.253	2.00933			528.672	2.00932		604.428	2.00931		655.254	2.0093			138.996	2.00933		125.57	2.00932		97.5831	2.00933									165.782	2.0111
794.288	2.01109		681.628	2.01111			530.622	2.01108		606.163	2.01107		658.142	2.01106			139.155	2.01108		125.363	2.01108		97.4331	2.01108									165.801	2.01286
798.319	2.01285		682.463	2.01286			532.535	2.01283		608.403	2.01283		660.701	2.01283			139.043	2.01284		125.523	2.01284		97.4049	2.01284									165.754	2.01463
802.416	2.01462		683.344	2.01462			534.644	2.0146		611.085	2.01459		663.505	2.01458			139.221	2.01461		125.757	2.0146		97.3299	2.01461									165.97	2.01638
806.317	2.01637		684.853	2.01639			536.547	2.01636		613.363	2.01635		666.439	2.01635			139.09	2.01636		125.579	2.01636		97.3956	2.01636									165.942	2.01815
810.245	2.01814		686.494	2.01815			538.123	2.01812		615.398	2.01812		669.083	2.01811			139.165	2.01812		125.485	2.01813		97.208	2.01813									166.148	2.01991
813.752	2.01991		688.398	2.0199			539.716	2.01988		618.117	2.01987		671.259	2.01987			139.371	2.01989		125.795	2.01989		97.2643	2.01989									166.045	2.02167
817.38	2.02166		690.263	2.02168			540.72	2.02164		620.733	2.02164		674.39	2.02163			139.446	2.02165		125.814	2.02165		97.0018	2.02165									166.223	2.02343
820.971	2.02343		692.382	2.02343			541.498	2.0234		622.692	2.0234		677.1	2.02339			139.165	2.02341		125.776	2.02341		97.133	2.0234									166.383	2.0252
824.628	2.02519		694.342	2.02519			542.801	2.02516		625.092	2.02516		679.519	2.02515			139.249	2.02517		125.71	2.02518		97.1237	2.02517									166.429	2.02696
828.312	2.02695		696.001	2.02696			544.573	2.02693		627.821	2.02692		682.5	2.02691			139.277	2.02693		125.879	2.02693		97.1143	2.02693									166.504	2.02871
832.278	2.02871		697.595	2.02872			546.392	2.02868		629.93	2.02868		685.538	2.02868			139.427	2.0287		125.973	2.0287		96.8518	2.02869									166.739	2.03048
835.635	2.03048		699.592	2.03048			548.483	2.03045		632.527	2.03044		687.591	2.03044			139.315	2.03046		125.823	2.03047		96.9549	2.03046									166.908	2.03224
839.197	2.03223		701.43	2.03224			550.911	2.03221		635.799	2.0322		690.207	2.0322			139.277	2.03222		125.86	2.03222		96.9268	2.03221									167.039	2.034
842.592	2.034		703.511	2.03401			553.377	2.03396		638.275	2.03397		692.438	2.03396			138.827	2.03398		126.085	2.03398		96.8236	2.03398									167.067	2.03576
845.714	2.03576		705.911	2.03575			555.637	2.03572		640.675	2.03572		694.173	2.03571			138.836	2.03575		126.048	2.03575		96.6361	2.03574									167.367	2.03752
848.836	2.03751		708.537	2.03751			558.431	2.03748		643.788	2.03749		696.273	2.03747			138.424	2.03751		125.879	2.0375		96.9268	2.0375									167.451	2.03928
852.23	2.03928		710.824	2.03929			561.271	2.03925		646.272	2.03925		699.32	2.03923			138.068	2.03926		126.067	2.03927		96.9455	2.03926									167.601	2.04105
855.38	2.04104		713.675	2.04102			563.85	2.04101		648.354	2.04101		701.561	2.04099						126.16	2.04103		96.7861	2.04103									167.761	2.04281
858.371	2.04279		716.572	2.0428			566.719	2.04278		651.298	2.04276		703.474	2.04276						126.01	2.04279		96.4861	2.04279									167.845	2.04456
861.577	2.04456		719.281	2.04457			570.197	2.04453		654.485	2.04452		705.93	2.04452						126.01	2.04455		96.6642	2.04455									167.995	2.04633
864.512	2.04632		722.113	2.04633			573.16	2.0463		657.176	2.04628		708.068	2.04628						126.095	2.04631		96.5424	2.04631									168.239	2.04809
866.64	2.04809		725.235	2.0481			575.869	2.04807		660.026	2.04804		709.343	2.04805						126.001	2.04807		96.2236	2.04808									168.164	2.04985
869.294	2.04985		727.982	2.04986			578.888	2.04983		663.139	2.04981		710.965	2.04981						125.917	2.04983		95.8392	2.04983									168.361	2.05161
872.088	2.05161		730.907	2.05162			582.095	2.0516		666.355	2.05157		713.009	2.05157						126.001	2.05159		95.9704	2.0516									168.511	2.05337
874.947	2.05337		733.654	2.05338			584.758	2.05336		669.055	2.05334		715.1	2.05334						126.198	2.05335		40.2033	2.05336									168.689	2.05513
877.882	2.05513		736.683	2.05515			587.711	2.05512		671.465	2.0551		716.919	2.0551						126.245	2.05512												168.848	2.0569
881.145	2.05689		739.589	2.05691			590.786	2.05687		674.006	2.05686		719.478	2.05686						126.32	2.05688												168.801	2.05866
884.492	2.05865		742.646	2.05867			593.44	2.05864		676.584	2.05863		721.972	2.05862						126.254	2.05864												168.895	2.06042
888.523	2.06041		745.627	2.06043			595.596	2.0604		678.44	2.06039		724.082	2.06039						126.273	2.06041												169.214	2.06218
892.752	2.06218		748.768	2.06219			597.949	2.06216		680.794	2.06215		726.66	2.06215						126.264	2.06217												169.298	2.06395
897.065	2.06394		752.284	2.06395			600.153	2.06392		683.85	2.06391		729.717	2.06391						126.32	2.06393												169.345	2.06571
901.453	2.0657		755.275	2.06571			602.169	2.06568		686.429	2.06568		732.267	2.06567						126.489	2.06569												169.411	2.06747
906.281	2.06747		758.303	2.06747			604.25	2.06744		689.232	2.06744		735.501	2.06743						126.31	2.06745												169.664	2.06923
910.922	2.06923		761.641	2.06923			606.538	2.0692		692.251	2.0692		739.242	2.06919						126.292	2.06921												169.72	2.07099
915.788	2.07099		765.157	2.071			608.235	2.07096		694.548	2.07096		742.524	2.07095						126.329	2.07098												169.814	2.07275
920.607	2.07275		768.645	2.07275			609.707	2.07272		696.395	2.07272		745.918	2.07271						126.282	2.07274												169.852	2.07452
			772.104	2.07452			610.972	2.07449		698.439	2.07448		750.015	2.07447						126.029	2.0745												170.02	2.07627
			775.939	2.07628			611.694	2.07625		700.502	2.07624		753.4	2.07624						126.057	2.07627												169.983	2.07804
			779.568	2.07804			612.247	2.078		702.536	2.078		756.822	2.07801						125.832	2.07803												170.123	2.0798
			783.065	2.07979			613.579	2.07977		705.649	2.07976		760.516	2.07976																			170.077	2.08156
			786.609	2.08157			615.548	2.08153		709.024	2.08153		763.938	2.08152																			170.18	2.08332
			790.322	2.08332			617.892	2.08329		712.353	2.08329		767.154	2.08328																			170.198	2.08509
			793.978	2.08508			620.798	2.08505		715.972	2.08504		771.007	2.08503																			170.433	2.08684
			797.672	2.08685			624.37	2.08682		719.797	2.08681		774.692	2.0868																			170.517	2.08861
			801.432	2.08861			627.802	2.08858		723.397	2.08857		778.489	2.08856																			170.667	2.09037
			805.276	2.09037			631.28	2.09035		727.298	2.09032		782.352	2.09032																			170.883	2.09213
			809.017	2.09214			635.115	2.09211		731.479	2.09209		786.121	2.09209																			170.967	2.09389
			812.233	2.09389			639.372	2.09387		735.576	2.09385		790.256	2.09386																			171.239	2.09565
			815.871	2.09563			642.841	2.09563		739.28	2.09561		793.734	2.09561																			171.258	2.09741
			819.461	2.09743			646.647	2.09739		743.19	2.09738		796.96	2.09737																			171.23	2.09914
			822.649	2.09916			650.651	2.09915		747.043	2.09915		800.954	2.09914																			171.727	2.10095
			825.856	2.10092			654.467	2.10092		750.578	2.10091		804.985	2.1009																			171.324	2.10268
			829.362	2.10271			658.011	2.10268		754.065	2.10266		809.007	2.10266																			171.295	2.10444
			833.028	2.10445			661.873	2.10444		757.9	2.10443		813.677	2.10443																			171.633	2.10623
			836.797	2.10621			665.38	2.1062		761.144	2.10619		818.458	2.10618																			171.53	2.10797
			840.754	2.10799			668.84	2.10796		764.135	2.10795		823.137	2.10794																			171.211	2.10972
			844.889	2.10974			672.712	2.10972		767.829	2.10971		828.415	2.1097																			171.624	2.11152
			848.986	2.11151			676.331	2.11148		770.989	2.11147		833.685	2.11146																			171.652	2.11326
			853.167	2.11327			679.547	2.11324		773.623	2.11323		838.86	2.11323																			171.539	2.11501
			857.527	2.11503			683.26	2.115		777.139	2.11499		844.148	2.11499																			171.82	2.1168
			861.84	2.11679			686.607	2.11677		780.365	2.11675		849.117	2.11675																			172.017	2.11854
			866.256	2.11855			689.616	2.11853		782.915	2.11851		854.264	2.11852																			171.924	2.12029
			870.494	2.12032			692.879	2.12029		785.737	2.12028		859.58	2.12028																			172.13	2.12208
			875.041	2.12208			696.339	2.12205		788.671	2.12204		864.953	2.12204																			172.186	2.12381
			879.701	2.12384			699.264	2.12381		790.622	2.1238		870.194	2.1238																			172.374	2.12558
			884.445	2.1256			702.217	2.12557		792.825	2.12557		874.854	2.12557																			172.505	2.12736
			888.777	2.12736			705.724	2.12733		795.581	2.12733		879.766	2.12732																			172.514	2.1291
			893.174	2.12912			708.78	2.12909		797.71	2.12909		884.858	2.12908																			172.514	2.13086
			897.346	2.13089			712.109	2.13086		799.425	2.13085		889.986	2.13084																			172.955	2.13265
			901.481	2.13264			715.681	2.13262		802.116	2.13261		895.733	2.1326																			172.683	2.13439
			905.887	2.13441			718.738	2.13439		805.135	2.13437		901.518	2.13436																			172.861	2.13615
			910.941	2.13617			722.253	2.13615		808.089	2.13613		907.35	2.13613																			173.18	2.13792
			916.004	2.13792			725.891	2.13791		812.205	2.13789		913.36	2.1379																			173.133	2.13966
							729.351	2.13968		816.142	2.13966		919.604	2.13966																			173.283	2.14146
							732.839	2.14144		819.743	2.14143																						173.236	2.14321
							737.048	2.1432		824.168	2.14318																						173.536	2.14498
							741.033	2.14496		828.79	2.14494																						173.564	2.14671
							745.215	2.14672		832.831	2.14671																						173.583	2.1485
							749.874	2.14848		836.807	2.14847																						173.78	2.15026
							754.572	2.15024		841.391	2.15023																						173.771	2.152
							758.66	2.15199		845.16	2.15199																						173.855	2.15378
							763.282	2.15375		849.295	2.15375																						174.005	2.15555
							767.829	2.15552		853.917	2.15551																						173.846	2.15728
							771.495	2.15728		857.799	2.15727																						173.921	2.15906
							775.892	2.15904		861.446	2.15903																						174.146	2.16083
							780.89	2.1608		866.293	2.16078																						173.892	2.16257
							785.081	2.16257		871.066	2.16256																						174.127	2.16434
							789.993	2.16433		874.966	2.16432																						174.286	2.16612
							795.431	2.16609		879.879	2.16608																						174.146	2.16785
							800.279	2.16785		884.342	2.16784																						174.221	2.16962
							804.938	2.16961		888.411	2.16961																						174.596	2.1714
							810.733	2.17137		893.399	2.17137																						174.399	2.17314
							816.142	2.17313		898.481	2.17313																						174.446	2.1749
							821.562	2.17489		903.318	2.17489																						174.886	2.17669
							827.825	2.17665		908.616	2.17665																						174.793	2.17843
							834.003	2.17842		914.729	2.17841																						174.708	2.18018
							839.544	2.18019		920.532	2.18018																						175.055	2.18197
							845.47	2.18195																									174.961	2.18371
							851.395	2.18371																									174.933	2.18546
							857.096	2.18547																									175.168	2.18726
							862.609	2.18723																									174.858	2.189
							868.356	2.189																									174.736	2.19076
							873.813	2.19076																									175.205	2.19254
							879.316	2.19252																									175.064	2.19428
							885.045	2.19428																									174.868	2.19603
							890.746	2.19604																									175.074	2.19783
							896.127	2.19779																									174.952	2.19957
							902.128	2.19956																									174.389	2.20132
							907.734	2.20132																									174.783	2.20311
							913.538	2.20308																									174.774	2.20485
																																	174.746	2.2066
																						174.933	2.20839
																						174.811	2.21014
																						175.027	2.21188
																						175.139	2.21368
																						174.746	2.21543
																						174.924	2.21717
																						175.243	2.21896
																						175.102	2.22072
																						174.886	2.22245
																						175.168	2.22425
																						175.355	2.22598
																						175.093	2.22774
